# Supplementary material for: Supplementation of Lactobacillus curvatus HY7601 and Lactobacillus plantarum KY1032 in Diet-Induced Obese Mice Is Associated with Gut Microbial Changes and Reduction in Obesity
Source: PLoS One. 2013 Mar 21;8(3):e59470. doi: 10.1371/journal.pone.0059470 (PMC3605452; doi:10.1371/journal.pone.0059470)
Supplement: Table S4 — The total detectable species and core microbiota shared between groups. (XLSX) [file pone.0059470.s007.xlsx]

## Sheet: Total detectable species (682)
Taxonomy	Name	Species present in % ND mice	Species present in % HFD mice	Species present in % Probiotic mice	ND1	ND2	ND3	ND4	ND5	ND6	ND7	ND8	ND9			HFD1	HFD2	HFD3	HFD4	HFD5	HFD6	HFD7	HFD8	HFD9			Probiotic1	Probiotic2	Probiotic3	Probiotic4	Probiotic5	Probiotic6	Probiotic7	Probiotic8	Probiotic9			ND1	ND2	ND3	ND4	ND5	ND6	ND7	ND8	ND9	HFD1	HFD2	HFD3
Bacteria;;;Bacteroidetes;;Bacteroidia;;Bacteroidales;;Bacteroidales_uc;;Bacteroidales_uc_g;Bacteroidales_uc_s	Bacteroidales_uc_s	1	0.666667	0.777778	1.35424	0.1691	0.75261	1.12653	1.58582	1.27707	0.83933	0.4538	0.16493	0.858159	0.172943	0	0.26158	0.20401	0.66467	0	0.11494	0	0.4494	0.03163	0.191803	0.0778982	0.09736	0.0464	0	0.02807	0.03709	0	0.03527	0.13416	0.06498	0.0492589	0.0146358	1	1	1	1	1	1	1	1	1	0	1	1
Bacteria;;;Bacteroidetes;;Bacteroidia;;Bacteroidales;;EF602759_f;;EF602759_f_uc;EF602759_f_uc_s	EF602759_f_uc_s	1	0.888889	1	12.288	0.80928	14.0293	21.6239	11.3539	11.2345	11.3642	3.54785	0.97312	9.69156	2.26241	0.07394	1.27712	1.97212	10.4021	0.10113	0.64368	0	14.147	0.16867	3.19843	1.75694	5.62749	9.14153	0.25306	9.31799	6.78783	0.34043	8.50088	7.45098	10.6888	6.45655	1.26471	1	1	1	1	1	1	1	1	1	1	1	1
Bacteria;;;Bacteroidetes;;Bacteroidia;;Bacteroidales;;EF602759_f;;EF602759_g;EF406610_s	EF406610_s	1	0.666667	0.777778	0.01426	0.18118	0.13508	0.08243	0.06663	1.05497	0.03997	0.10314	0.18143	0.206566	0.107794	4.06654	0.01539	0	0.03323	0.06068	0.02299	0	1.4201	0	0.624326	0.45721	0.01947	0.09281	5.60945	0.02807	2.52226	0	0	0.01032	2.11176	1.1549	0.648641	1	1	1	1	1	1	1	1	1	1	1	0
Bacteria;;;Bacteroidetes;;Bacteroidia;;Bacteroidales;;EF602759_f;;EF602759_g;EF406721_s	EF406721_s	1	1	1	3.86315	20.7513	30.3165	8.9298	6.98294	4.68258	10.5649	8.91089	17.9284	12.5478	2.91184	17.1165	7.01646	3.85923	4.37022	18.2646	2.89655	11.0946	4.20636	2.43517	7.91773	2.04355	25.0706	20.1856	26.7819	10.3284	9.05045	12.6525	10.1235	11.1662	9.32424	14.9648	2.3586	1	1	1	1	1	1	1	1	1	1	1	1
Bacteria;;;Bacteroidetes;;Bacteroidia;;Bacteroidales;;EF602759_f;;EF602759_g;EF602759_g_uc	EF602759_g_uc	1	0.888889	0.777778	1.09765	0.35028	1.11926	1.34634	0.49307	1.20304	0.37303	0.20627	0.18143	0.707819	0.157625	0	0.41545	0.034	0.41542	0.14159	0.5977	0.14859	0.46737	0.05271	0.252537	0.073875	10.8461	0.23202	0.29523	0	0	0.19858	0.07055	0.37152	0.06498	1.34211	1.1888	1	1	1	1	1	1	1	1	1	0	1	1
Bacteria;;;Bacteroidetes;;Bacteroidia;;Bacteroidia_uc;;Bacteroidia_uc_f;;Bacteroidia_uc_g;Bacteroidia_uc_s	Bacteroidia_uc_s	1	0.777778	0.333333	0.66999	0.10871	0.21227	0.23355	0.51972	0.59226	0.2931	0.08251	0.18143	0.321504	0.0723164	0.07394	0.09232	0.017	0.18278	0	0.04598	0	0.23369	0.01054	0.0729167	0.0280556	0	0.09281	0.04218	0	0	0	0	0	0.03249	0.0186089	0.0107573	1	1	1	1	1	1	1	1	1	1	1	1
Bacteria;;;Firmicutes;;Clostridia;;Clostridia_uc;;Clostridia_uc_f;;Clostridia_uc_g;Clostridia_uc_s	Clostridia_uc_s	1	0.777778	0.555556	0.8268	0.41068	0.59822	1.11279	1.07942	0.74033	0.85265	0.4538	0.64325	0.746438	0.0828196	0	0.06155	0.11901	0.46527	0.04045	0.11494	0	0.30559	0.07379	0.131178	0.0518059	0.00974	0.41763	0	0	0	0.17021	0	0.07224	0.09747	0.0852544	0.0460654	1	1	1	1	1	1	1	1	1	0	1	1
Bacteria;;;Firmicutes;;Clostridia;;Clostridiales;;Clostridiales_uc;;Clostridiales_uc_g;Clostridiales_uc_s	Clostridiales_uc_s	1	1	1	13.5282	6.71579	4.24547	5.89367	7.6226	6.18175	8.33999	5.40429	8.49414	7.38065	0.89626	3.47505	1.20018	3.80823	4.00465	3.80259	1.17241	3.21942	5.14111	1.41261	3.02625	0.475189	1.44095	3.20186	1.72923	1.12265	1.55786	0.73759	1.55203	2.86894	1.49448	1.74507	0.263934	1	1	1	1	1	1	1	1	1	1	1	1
Bacteria;;;Firmicutes;;Clostridia;;Clostridiales;;EF604608_f;;EF604608_f_uc;EF604608_f_uc_s	EF604608_f_uc_s	1	0.111111	0.333333	1.49679	1.07501	0.11579	0.01374	0.63966	1.55469	0.95923	0.24752	1.27	0.819159	0.196884	0	0.01539	0	0	0	0	0	0	0	0.00171	0.00171	0.08763	0.0464	0	0	0	0	0.14109	0	0	0.0305689	0.0172112	1	1	1	1	1	1	1	1	1	0	1	0
Bacteria;;;Firmicutes;;Clostridia;;Clostridiales;;Lachnospiraceae;;Clostridium_g12;Clostridium_g12_uc	Clostridium_g12_uc	1	0.888889	1	0.09979	0.30197	0.11579	0.27476	0.06663	0.27762	0.31974	0.08251	0.19792	0.19297	0.0342851	0.07394	0.16926	0.068	0	0.04045	0.02299	0.04953	0.10786	0.18975	0.0801978	0.0214449	0.05842	0.0464	0.04218	0.11226	0.03709	0.05674	0.03527	0.08256	0.22742	0.0775933	0.0204586	1	1	1	1	1	1	1	1	1	1	1	1
Bacteria;;;Firmicutes;;Clostridia;;Clostridiales;;Lachnospiraceae;;Clostridium_g12;DQ789119_s	DQ789119_s	1	0.888889	1	0.05702	0.09663	0.07719	0.23355	0.10661	0.33315	0.57288	0.10314	0.08247	0.184738	0.0569997	0.40665	0.10771	0.017	0.03323	0.04045	0.02299	0	0.12583	0.1265	0.0978178	0.0418735	0.03894	0.23202	0.04218	0.1684	0.11128	0.14184	0.17637	0.09288	0.2924	0.144034	0.0280146	1	1	1	1	1	1	1	1	1	1	1	1
Bacteria;;;Firmicutes;;Clostridia;;Clostridiales;;Lachnospiraceae;;Clostridium_g9;Clostridium_g9_uc	Clostridium_g9_uc	1	1	0.888889	0.04277	0.14495	0.17368	0.35719	0.34648	0.46271	0.38636	0.30941	0.19792	0.269052	0.0452489	0.07394	0.10771	0.44203	0.28249	0.12136	0.13793	0.24765	0.34154	0.03163	0.198476	0.0457135	0.19472	0.09281	0	0.05613	0.03709	0.11348	0.07055	0.34056	0.12995	0.115032	0.0338886	1	1	1	1	1	1	1	1	1	1	1	1
Bacteria;;;Firmicutes;;Clostridia;;Clostridiales;;Lachnospiraceae;;Clostridium_g9;EF604629_s	EF604629_s	1	1	1	0.24234	0.37444	0.55963	0.71438	0.47974	0.96243	0.69278	0.49505	0.01649	0.504142	0.0925515	0.5915	0.09232	0.61204	0.68129	0.42476	0.09195	1.13918	0.4494	0.76956	0.539111	0.109428	0.29208	0.18561	0.04218	0.28066	0.29674	0.53901	0.21164	0.34056	0.48733	0.297312	0.050223	1	1	1	1	1	1	1	1	1	1	1	1
Bacteria;;;Firmicutes;;Clostridia;;Clostridiales;;Lachnospiraceae;;DQ808472_g;DQ808472_g_uc	DQ808472_g_uc	1	0.222222	0	0.01426	0.01208	0.09649	0.01374	0.07996	0.07403	0.01332	0.06188	0.01649	0.0424722	0.0116463	0	0.03077	0	0	0	0	0	0	0.02108	0.00576111	0.00389524	0	0	0	0	0	0	0	0	0	0	0	1	1	1	1	1	1	1	1	1	0	1	0
Bacteria;;;Firmicutes;;Clostridia;;Clostridiales;;Lachnospiraceae;;EF098132_g;EF098132_g_uc	EF098132_g_uc	1	1	0.888889	0.08553	0.07247	0.25087	0.41214	1.33262	1.14751	0.1199	1.85644	0.46182	0.6377	0.21577	0.25878	0.93861	1.58109	1.24626	0.28317	0.18391	0.19812	2.10318	0.7801	0.841469	0.230142	0.09736	0.23202	0.04218	0.02807	0.4451	0.17021	0	0.1032	0.2924	0.156727	0.0483108	1	1	1	1	1	1	1	1	1	1	1	1
Bacteria;;;Firmicutes;;Clostridia;;Clostridiales;;Lachnospiraceae;;EF406589_g;EF406589_g_uc	EF406589_g_uc	1	1	1	0.25659	0.76096	0.69471	0.96167	1.03945	0.59226	0.49294	1.40264	0.84117	0.782488	0.111239	0.48059	0.41545	0.40802	0.23264	1.07201	0.2069	0.59435	0.28761	0.50601	0.467064	0.086991	0.81784	2.96984	0.50612	0.61746	0.18546	0.14184	0.84656	0.62951	0.38986	0.789388	0.284739	1	1	1	1	1	1	1	1	1	1	1	1
Bacteria;;;Firmicutes;;Clostridia;;Clostridiales;;Lachnospiraceae;;EF406589_g;EF406589_s	EF406589_s	1	1	0.888889	0.08553	0.1691	0.05789	0.10991	0.22655	0.01851	0.47962	0.33003	0.21442	0.187951	0.0485926	0.25878	0.07693	0.28902	0.08308	0.3843	0.09195	0.34671	0.23369	0.07379	0.20425	0.0415436	0.23367	0.74246	0.16871	0.19646	0.03709	0	0.21164	0.258	0.12995	0.219776	0.071474	1	1	1	1	1	1	1	1	1	1	1	1
Bacteria;;;Firmicutes;;Clostridia;;Clostridiales;;Lachnospiraceae;;EF406618_g;EF406618_g_uc	EF406618_g_uc	1	0.555556	0.555556	0.01426	0.13287	0.07719	0.24729	0.15991	0.05552	0.26645	0.2269	0.16493	0.14948	0.0293931	0	0.03077	0.017	0.04985	0	0.02299	0	0.05393	0	0.0193933	0.00723887	0.00974	0.18561	0.04218	0	0	0.02837	0	0.01032	0	0.0306911	0.0199857	1	1	1	1	1	1	1	1	1	0	1	1
Bacteria;;;Firmicutes;;Clostridia;;Clostridiales;;Lachnospiraceae;;EF406745_g;EF406503_s	EF406503_s	1	0.111111	0.111111	0.59872	1.534	2.19992	8.05056	1.22601	3.16491	6.44817	4.86799	5.01402	3.67826	0.854182	0	0	0.017	0	0	0	0	0	0	0.00188889	0.00188889	0	0.13921	0	0	0	0	0	0	0	0.0154678	0.0154678	1	1	1	1	1	1	1	1	1	0	0	1
Bacteria;;;Firmicutes;;Clostridia;;Clostridiales;;Lachnospiraceae;;EF406745_g;EF406745_g_uc	EF406745_g_uc	1	0.111111	0	0.04277	0.41068	0.28946	0.87924	0.53305	0.75884	0.39968	0.70132	0.77519	0.532248	0.0905417	0	0.01539	0	0	0	0	0	0	0	0.00171	0.00171	0	0	0	0	0	0	0	0	0	0	0	1	1	1	1	1	1	1	1	1	0	1	0
Bacteria;;;Firmicutes;;Clostridia;;Clostridiales;;Lachnospiraceae;;EF603632_g;EF406647_s	EF406647_s	1	0	0	0.01426	0.08455	0.05789	0.13738	0.03998	0.11105	0.09326	0.16502	0.08247	0.0873178	0.0156426	0	0	0	0	0	0	0	0	0	0	0	0	0	0	0	0	0	0	0	0	0	0	1	1	1	1	1	1	1	1	1	0	0	0
Bacteria;;;Firmicutes;;Clostridia;;Clostridiales;;Lachnospiraceae;;EF603632_g;EF603632_g_uc	EF603632_g_uc	1	0.555556	0.333333	0.25659	0.32613	0.69471	0.60448	0.45309	0.2221	0.53291	1.05198	0.4948	0.515199	0.085102	0	0.27697	0	0	0.20227	0.06897	0	0.30559	0.06325	0.101894	0.0418871	0.03894	0	0	0	0.51929	0	0	0.04128	0	0.0666122	0.0568805	1	1	1	1	1	1	1	1	1	0	1	0
Bacteria;;;Firmicutes;;Clostridia;;Clostridiales;;Lachnospiraceae;;EF604634_g;EF604634_s	EF604634_s	1	0.777778	0.666667	0.02851	0.08455	0.09649	0.30224	0.03998	0.11105	0.10658	0.10314	0.79169	0.184914	0.0802411	0.11091	0.1231	0.034	0.01662	0.02023	0.04598	0	0.10786	0	0.0509667	0.0165268	0.12657	0.0464	0	0.05613	0	0	0.17637	0.09288	0.06498	0.0625922	0.0204188	1	1	1	1	1	1	1	1	1	1	1	1
Bacteria;;;Firmicutes;;Clostridia;;Clostridiales;;Lachnospiraceae;;EU006213_g;EU006213_g_uc	EU006213_g_uc	1	0.888889	0.777778	0.22808	0.3986	0.15438	0.01374	0.13326	0.14807	0.03997	0.41254	0.41234	0.215664	0.0524164	0.11091	0.16926	0.30602	0.54835	0.06068	0.13793	0	0.41345	0.27409	0.224521	0.0589693	0	0.0464	0.04218	0	0.07418	0.02837	0.10582	0.02064	0.19493	0.0569467	0.0206408	1	1	1	1	1	1	1	1	1	1	1	1
Bacteria;;;Firmicutes;;Clostridia;;Clostridiales;;Lachnospiraceae;;EU454963_g;EF604623_s	EF604623_s	1	0.888889	1	0.02851	0.32613	0.44384	0.04121	0.3065	0.11105	0.13323	0.16502	0.01649	0.174664	0.0503908	0.29575	0.10771	0.017	0.11632	0.06068	0.06897	0.49529	0.01798	0	0.131078	0.0543051	0.94441	0.13921	0.29523	0.22453	0.25964	0.02837	0.38801	0.54696	0.22742	0.339309	0.0899339	1	1	1	1	1	1	1	1	1	1	1	1
Bacteria;;;Firmicutes;;Clostridia;;Clostridiales;;Lachnospiraceae;;EU454963_g;EU454963_g_uc	EU454963_g_uc	1	0.666667	0.555556	0.25659	0.90591	1.17715	0.02748	0.70629	0.49972	0.14655	1.34076	0.01649	0.564104	0.165705	0	0.03077	0	0.01662	0.06068	0.02299	0	0.01798	0.01054	0.0177311	0.00649622	0	0.0464	0.12653	0	0.07418	0	0	0.0516	0.03249	0.0368	0.0145275	1	1	1	1	1	1	1	1	1	0	1	0
Bacteria;;;Firmicutes;;Clostridia;;Clostridiales;;Lachnospiraceae;;EU511797_g;EU511797_g_uc	EU511797_g_uc	1	0.888889	0.777778	0.05702	0.07247	0.17368	0.13738	0.85288	1.07348	0.09326	1.01073	0.4948	0.440633	0.142643	0.22181	0.72319	1.41108	0.91392	0.22249	0.32184	0	1.02463	0.24246	0.564602	0.157734	0.05842	0.18561	0	0	0.37092	0.14184	0.03527	0.03096	0.03249	0.0950567	0.0403974	1	1	1	1	1	1	1	1	1	1	1	1
Bacteria;;;Firmicutes;;Clostridia;;Clostridiales;;Lachnospiraceae;;Lachnospiraceae_uc;Lachnospiraceae_uc_s	Lachnospiraceae_uc_s	1	1	1	1.85317	3.78065	3.85951	5.66012	8.23561	4.0348	4.71623	9.07591	7.43856	5.40606	0.796544	4.62107	3.0774	6.7154	5.20106	5.13754	1.26437	8.37048	7.99928	2.37192	4.97317	0.816947	2.16143	4.91879	2.3197	2.0769	4.89614	1.30496	3.10406	5.20124	2.04678	3.11444	0.49743	1	1	1	1	1	1	1	1	1	1	1	1
Bacteria;;;Firmicutes;;Clostridia;;Clostridiales;;Mogibacterium_f;;EF604613_g;EF604613_g_uc	EF604613_g_uc	1	0.555556	0.222222	0.01426	0.02416	0.15438	0.08243	0.01333	0.01851	0.07994	0.04125	0.18143	0.0677433	0.0209635	0	0	0.034	0.03323	0	0.09195	0	0.08988	0.53763	0.08741	0.0576236	0	0	0	0	0	0.02837	0	0.06192	0	0.0100322	0.00720063	1	1	1	1	1	1	1	1	1	0	0	1
Bacteria;;;Firmicutes;;Clostridia;;Clostridiales;;Mogibacterium_f;;EF604613_g;EF604613_s	EF604613_s	1	1	1	0.05702	0.24158	0.19298	0.41214	0.02665	0.11105	0.2931	0.02063	0.52779	0.209216	0.0592441	0.03697	0.07693	0.051	0.0997	0.14159	0.11494	0.14859	0.23369	0.02108	0.102721	0.022128	0.19472	1.16009	0.08435	0.70166	0.14837	0.56738	0.77601	0.5676	0.55231	0.528054	0.114682	1	1	1	1	1	1	1	1	1	1	1	1
Bacteria;;;Firmicutes;;Clostridia;;Clostridiales;;Ruminococcaceae;;ADDX_g;ADDX_g_uc	ADDX_g_uc	1	1	1	0.05702	0.26573	0.23157	0.27476	0.42644	0.4442	0.35971	1.05198	0.39584	0.389694	0.0919037	1.47874	0.92322	1.30908	0.63144	1.05178	0.85057	0.74294	0.71904	0.03163	0.859827	0.139313	0.57443	0.74246	0.12653	0.92619	0.85312	0.17021	0.88183	1.00103	0.64977	0.658397	0.10622	1	1	1	1	1	1	1	1	1	1	1	1
Bacteria;;;Firmicutes;;Clostridia;;Clostridiales;;Ruminococcaceae;;DQ905034_g;4P001196_s	4P001196_s	1	0.888889	0.777778	0.47042	2.1621	1.79467	2.87127	3.06503	2.72071	1.57208	9.67409	3.99142	3.14687	0.882104	0	2.86198	5.55933	6.64673	5.52184	2.89655	6.33977	3.52328	6.82058	4.46334	0.763678	0	2.73782	5.01898	0	11.1276	0.79433	2.71605	18.7513	4.02859	5.01941	2.06023	1	1	1	1	1	1	1	1	1	0	1	1
Bacteria;;;Firmicutes;;Clostridia;;Clostridiales;;Ruminococcaceae;;DQ905034_g;DQ905034_g_uc	DQ905034_g_uc	1	0.888889	1	0.47042	0.70057	0.61752	0.71438	1.0661	0.46271	0.35971	1.40264	0.62675	0.713422	0.1095	0.25878	0.43084	0.81605	0.84746	0.95065	0.57471	0	1.33022	0.23192	0.604514	0.139696	0.09736	0.41763	0.12653	0.44906	1.48368	0.08511	0.35273	1.02167	0.19493	0.469856	0.159402	1	1	1	1	1	1	1	1	1	1	1	1
Bacteria;;;Firmicutes;;Clostridia;;Clostridiales;;Ruminococcaceae;;DQ905034_g;EU510517_s	EU510517_s	1	0.888889	1	0.02851	0.02416	0.61752	0.93419	0.26652	0.01851	0.65281	1.01073	0.89065	0.493733	0.138135	1.25693	0.16926	0.83305	0.23264	0.34385	0.87356	0.09906	0.03595	0	0.427144	0.149396	1.67462	0.41763	1.05441	2.80662	0.03709	0.14184	0.77601	0.48504	0.81222	0.91172	0.288801	1	1	1	1	1	1	1	1	1	1	1	1
Bacteria;;;Firmicutes;;Clostridia;;Clostridiales;;Ruminococcaceae;;EF404684_g;EF404684_g_uc	EF404684_g_uc	1	0.333333	0.444444	2.96507	0.21742	0.46314	0.30224	0.66631	0.14807	0.19984	0.20627	0.11545	0.58709	0.302866	0	0.1231	0.11901	0	0	0	0	0.03595	0	0.0308956	0.0174875	0.05842	0	0.12653	0	0.14837	0	0	0.01032	0	0.0381822	0.0198683	1	1	1	1	1	1	1	1	1	0	1	1
Bacteria;;;Firmicutes;;Clostridia;;Clostridiales;;Ruminococcaceae;;EF405402_g;EF405402_g_uc	EF405402_g_uc	1	1	1	0.08553	0.3986	0.15438	0.12364	0.27985	0.03702	0.13323	0.33003	0.01649	0.173197	0.0444053	0.14787	0.06155	0.17001	0.13293	0.16181	0.09195	0.04953	0.10786	0.29517	0.135409	0.0244544	1.58699	0.23202	0.08435	0.14033	0.14837	0.05674	0.56437	0.28896	0.03249	0.348291	0.163966	1	1	1	1	1	1	1	1	1	1	1	1
Bacteria;;;Firmicutes;;Clostridia;;Clostridiales;;Ruminococcaceae;;EF405402_g;EF604612_s	EF604612_s	1	1	1	0.02851	0.18118	0.28946	0.2885	0.35981	0.18508	0.14655	0.92822	0.13195	0.28214	0.0872759	0.44362	0.06155	0.52703	0.26587	0.16181	0.2069	0.09906	0.14381	0.01054	0.213354	0.0576085	1.70383	1.80974	1.56052	0.53326	1.70623	0.39716	0.24691	0.80495	0.48733	1.02777	0.217509	1	1	1	1	1	1	1	1	1	1	1	1
Bacteria;;;Firmicutes;;Clostridia;;Clostridiales;;Ruminococcaceae;;EF405402_g;EU622676_s	EU622676_s	1	1	1	0.08553	0.03624	0.13508	0.12364	0.13326	0.07403	0.55955	0.39191	0.09896	0.182022	0.0581777	0.25878	0.1231	0.39102	0.36557	0.6877	0.22989	0.19812	0.12583	2.77251	0.572502	0.281032	0.38945	0.27842	0.25306	0.72972	0.66766	0.39716	0.74074	1.31063	0.45484	0.580187	0.110114	1	1	1	1	1	1	1	1	1	1	1	1
Bacteria;;;Firmicutes;;Clostridia;;Clostridiales;;Ruminococcaceae;;Oscillibacter;EF406480_s	EF406480_s	1	0.777778	1	0.02851	0.24158	0.0193	0.01374	0.07996	0.01851	0.10658	0.28878	0.31338	0.123371	0.0412391	0.11091	0.07693	0.08501	0.14955	0.16181	0.04598	0.14859	0	0	0.0865311	0.0206821	0.22393	0.13921	0.08435	0.19646	0.22255	0.02837	0.10582	0.33024	0.12995	0.16232	0.0301805	1	1	1	1	1	1	1	1	1	1	1	1
Bacteria;;;Firmicutes;;Clostridia;;Clostridiales;;Ruminococcaceae;;Oscillibacter;Oscillibacter_uc	Oscillibacter_uc	1	0.777778	0.666667	0.01426	0.18118	0.13508	0.19233	0.38646	0.05552	0.07994	0.26815	0.13195	0.160541	0.0380871	0	0.06155	0.10201	0.1994	0.06068	0	0.04953	0.12583	0.04217	0.0712411	0.0210897	0.07789	0.23202	0	0.0842	0.07418	0.11348	0	0.08256	0	0.0738144	0.0244805	1	1	1	1	1	1	1	1	1	0	1	1
Bacteria;;;Firmicutes;;Clostridia;;Clostridiales;;Ruminococcaceae;;Ruminococcaceae_uc;Ruminococcaceae_uc_s	Ruminococcaceae_uc_s	1	1	1	3.27869	2.23457	3.60865	3.06361	2.90512	1.48066	2.02505	4.0429	3.08428	2.85817	0.26925	1.2939	1.81566	3.99524	3.98804	2.24515	1.08046	0.79247	3.73899	0.79064	2.19339	0.456126	1.80119	1.62413	0.84353	0.84199	1.89169	1.50355	3.20988	3.21981	2.17674	1.90139	0.288985	1	1	1	1	1	1	1	1	1	1	1	1
Bacteria;;;Firmicutes;;Erysipelotrichi;;Erysipelotrichales;;Erysipelotrichaceae;;EF603943_g;EF603943_s	EF603943_s	1	1	1	0.32787	1.07501	4.80509	0.05495	0.27985	0.03702	2.53131	0.02063	0.39584	1.05862	0.538946	0.99815	0.84628	1.02006	1.32935	0.20227	0.06897	0.39624	0.30559	0.73793	0.656093	0.143694	0.73995	0.09281	1.51835	0.39293	1.81751	0.05674	0.5291	1.26935	1.46199	0.875414	0.219024	1	1	1	1	1	1	1	1	1	1	1	1
Bacteria;;;Firmicutes;;Erysipelotrichi;;Erysipelotrichales;;Erysipelotrichaceae;;Erysipelotrichaceae_uc;Erysipelotrichaceae_uc_s	Erysipelotrichaceae_uc_s	1	0.777778	0.666667	0.11404	0.12079	0.36665	0.16486	0.02665	0.11105	0.53291	0.02063	0.16493	0.180279	0.0554483	0	0.07693	0.18701	0.08308	0.04045	0.06897	0	0.32357	0.05271	0.0925244	0.0342814	0.00974	0.09281	0	0	0	0.02837	0.03527	0.04128	0.03249	0.0266622	0.00994371	1	1	1	1	1	1	1	1	1	0	1	1
Bacteria;;;Firmicutes;;Erysipelotrichi;;Erysipelotrichales;;Erysipelotrichales_uc;;Erysipelotrichales_uc_g;Erysipelotrichales_uc_s	Erysipelotrichales_uc_s	1	0.666667	0.888889	0.44191	0.08455	0.46314	0.96167	0.01333	1.36961	0.47962	0.9901	0.41234	0.579586	0.147894	0.03697	0.06155	0.08501	0.03323	0.02023	0	0	0.0719	0	0.0343211	0.010842	0.00974	1.48492	0.12653	0.14033	0	0.14184	0.21164	0.01032	0.03249	0.239757	0.157652	1	1	1	1	1	1	1	1	1	1	1	1
Bacteria;;;Firmicutes;;Erysipelotrichi;;Erysipelotrichi_uc;;Erysipelotrichi_uc_f;;Erysipelotrichi_uc_g;Erysipelotrichi_uc_s	Erysipelotrichi_uc_s	1	0.666667	0.777778	1.02637	0.19326	0.8298	1.09905	0.03998	1.86933	0.63949	1.27888	0.77519	0.861261	0.184569	0	0	0.15301	0.06647	0.02023	0.02299	0	0.03595	0.02108	0.0355256	0.0163071	0.01947	1.39211	0.16871	0	0.03709	1.78723	0.28219	0	0.2924	0.442133	0.222616	1	1	1	1	1	1	1	1	1	0	0	1
Bacteria;;;Firmicutes;;Firmicutes_uc;;Firmicutes_uc_o;;Firmicutes_uc_f;;Firmicutes_uc_g;Firmicutes_uc_s	Firmicutes_uc_s	1	0.111111	0	0.01426	0.01208	0.05789	0.05495	0.02665	0.03702	0.01332	0.06188	0.03299	0.03456	0.00661027	0	0	0.017	0	0	0	0	0	0	0.00188889	0.00188889	0	0	0	0	0	0	0	0	0	0	0	1	1	1	1	1	1	1	1	1	0	0	1
Bacteria;;;Proteobacteria;;Gammaproteobacteria;;Enterobacteriales;;Enterobacteriaceae;;Escherichia;Escherichia coli group	Escherichia coli group	1	0.555556	0	0.02851	0.01208	0.0386	0.09617	0.02665	0.01851	0.03997	0.08251	0.82467	0.129741	0.0873802	0	0.03077	0.27202	0.03323	0.04045	0	0	0.01798	0	0.0438278	0.0290396	0	0	0	0	0	0	0	0	0	0	0	1	1	1	1	1	1	1	1	1	0	1	1
Bacteria;;;Bacteroidetes;;Bacteroidia;;Bacteroidales;;EF602759_f;;EF406830_g;EF406830_g_uc	EF406830_g_uc	0.888889	0.333333	1	1.43977	0	1.98765	2.88501	1.77239	2.35055	1.61204	0.37129	0.06597	1.38719	0.342291	0	0	0.068	0.79761	0	0	0	1.00665	0	0.208029	0.132532	0.11683	0.51044	0.08435	0.11226	0.22255	0.39716	0.14109	0.42312	0.35737	0.262797	0.0535246	1	0	1	1	1	1	1	1	1	0	0	1
Bacteria;;;Firmicutes;;Bacilli;;Lactobacillales;;Lactobacillaceae;;Lactobacillus;Lactobacillus taiwanensis	Lactobacillus taiwanensis	0.888889	0.444444	0.555556	0.17106	0.19326	0.27017	0.06869	0	0.01851	0.10658	0.06188	0.03299	0.102571	0.0303345	0.03697	0	0	0.21602	0.02023	0	0.19812	0	0	0.0523711	0.0295822	0.01947	0.37123	0.04218	0	0	0.02837	0	0.01032	0	0.0523967	0.0401685	1	1	1	1	0	1	1	1	1	1	0	0
Bacteria;;;Firmicutes;;Clostridia;;Clostridiales;;Clostridiaceae;;Clostridiaceae_uc;Clostridiaceae_uc_s	Clostridiaceae_uc_s	0.888889	0.555556	0	0.17106	0.07247	0.11579	0.06869	0.0533	0.16657	0.01332	0	0.14844	0.08996	0.0212793	0.03697	0.01539	0.034	0.01662	0	0	0	0	0.15813	0.0290122	0.0168595	0	0	0	0	0	0	0	0	0	0	0	1	1	1	1	1	1	1	0	1	1	1	1
Bacteria;;;Firmicutes;;Clostridia;;Clostridiales;;Clostridiaceae;;Clostridium;Clostridium disporicum	Clostridium disporicum	0.888889	0.888889	0.777778	0.44191	0.21742	0.88769	0.53579	0.14659	0.20359	0.46629	0	0.5113	0.378953	0.0887382	0.07394	0.36929	0.39102	0.13293	0	0.2069	0.39624	0.03595	0.07379	0.186673	0.0534033	0.00974	0.09281	0.12653	0.22453	0	0	0.03527	0.2064	0.12995	0.0916922	0.0289148	1	1	1	1	1	1	1	0	1	1	1	1
Bacteria;;;Firmicutes;;Clostridia;;Clostridiales;;Clostridiaceae;;Clostridium;Clostridium_uc	Clostridium_uc	0.888889	0.444444	0.111111	0.08553	0.02416	0.15438	0.12364	0.03998	0.03702	0.13323	0	0.13195	0.0810989	0.0189868	0	0.10771	0.22101	0	0	0	0.04953	0	0.59034	0.107621	0.0653155	0	0	0	0	0	0	0	0.02064	0	0.00229333	0.00229333	1	1	1	1	1	1	1	0	1	0	1	1
Bacteria;;;Firmicutes;;Clostridia;;Clostridiales;;EF406702_f;;EF406702_f_uc;EF406702_f_uc_s	EF406702_f_uc_s	0.888889	0.111111	0	0.35638	0.01208	0.09649	0.04121	0.02665	0.03702	0.07994	0	0.09896	0.0831922	0.0361588	0	0.03077	0	0	0	0	0	0	0	0.00341889	0.00341889	0	0	0	0	0	0	0	0	0	0	0	1	1	1	1	1	1	1	0	1	0	1	0
Bacteria;;;Firmicutes;;Clostridia;;Clostridiales;;EF686514_f;;EF686514_f_uc;EF686514_f_uc_s	EF686514_f_uc_s	0.888889	0	0.555556	2.90805	2.53654	0.59822	0	1.3726	1.98038	1.71863	0.41254	1.35247	1.43105	0.324392	0	0	0	0	0	0	0	0	0	0	0	0.31156	0.0464	0.08435	0	0	0	0.24691	0	0.03249	0.08019	0.0391726	1	1	1	0	1	1	1	1	1	0	0	0
Bacteria;;;Firmicutes;;Clostridia;;Clostridiales;;Lachnospiraceae;;4P001325_g;4P001325_g_uc	4P001325_g_uc	0.888889	0.222222	0.333333	0.04277	0.01208	0	0.20607	0.11994	0.29613	0.50626	0.16502	0.03299	0.153473	0.0551703	0	0.03077	0	0	0	0	0.54482	0	0	0.0639544	0.0602038	0	0	0	0.0842	0	0.02837	0.17637	0	0	0.0321044	0.0203185	1	1	0	1	1	1	1	1	1	0	1	0
Bacteria;;;Firmicutes;;Clostridia;;Clostridiales;;Lachnospiraceae;;Clostridium_g7;Clostridium_g7_uc	Clostridium_g7_uc	0.888889	0.777778	0.444444	0.07128	0.32613	0.19298	0.1786	0.11994	0.03702	0.13323	0.06188	0	0.124562	0.0329719	0.07394	0.06155	0.051	0.04985	0	0.04598	0	0.12583	0.02108	0.0476922	0.0130503	0.00974	0	0	0	0.03709	0	0.03527	0.03096	0	0.0125622	0.00559358	1	1	1	1	1	1	1	1	0	1	1	1
Bacteria;;;Firmicutes;;Clostridia;;Clostridiales;;Lachnospiraceae;;Clostridium_g7;EF603866_s	EF603866_s	0.888889	1	1	0.38489	0.77304	0.23157	0.56326	0.39979	0.46271	0.19984	0.47442	0	0.387724	0.0747764	0.07394	0.09232	0.13601	0.2991	0.46521	0.13793	0.69341	0.34154	0.48493	0.30271	0.0712311	0.18499	1.2529	0.63264	0.50519	0.77893	0.34043	1.02293	0.18576	0.90968	0.645939	0.125573	1	1	1	1	1	1	1	1	0	1	1	1
Bacteria;;;Firmicutes;;Clostridia;;Clostridiales;;Lachnospiraceae;;EF406849_g;EF406849_g_uc	EF406849_g_uc	0.888889	1	1	0.08553	0.10871	0	0.15112	0.09328	0.01851	0.21316	0.08251	0.18143	0.103806	0.0233321	0.03697	0.06155	0.18701	0.16617	0.18204	0.04598	0.19812	0.12583	0.17921	0.131431	0.0219617	0.22393	0.0464	0.16871	0.19646	0.59347	0.19858	0.24691	0.40248	0.2924	0.26326	0.0521347	1	1	0	1	1	1	1	1	1	1	1	1
Bacteria;;;Firmicutes;;Clostridia;;Clostridiales;;Lachnospiraceae;;EU006213_g;AY994023_s	AY994023_s	0.888889	0.888889	0.888889	0.39914	1.25619	0.86839	0	0.37313	0.55525	0.43965	1.15512	0.46182	0.612077	0.134788	4.02957	1.35405	1.27508	1.26288	0.86974	0.89655	0	0.70106	2.87793	1.4741	0.409423	0	1.99536	3.24757	0.02807	0.63056	0.62411	1.51675	0.07224	2.66407	1.19764	0.405005	1	1	1	0	1	1	1	1	1	1	1	1
Bacteria;;;Firmicutes;;Clostridia;;Clostridiales;;Lachnospiraceae;;EU453505_g;EU453505_g_uc	EU453505_g_uc	0.888889	0.111111	0.222222	0.04277	0	0.0193	0.23355	0.09328	0.03702	0.01332	0.06188	0.01649	0.0575122	0.0239585	0	0	0	0.01662	0	0	0	0	0	0.00184667	0.00184667	0	0	0	0	0.03709	0	0	0.06192	0	0.0110011	0.00756503	1	0	1	1	1	1	1	1	1	0	0	0
Bacteria;;;Firmicutes;;Clostridia;;Clostridiales;;Lachnospiraceae;;EU509117_g;EU509117_s	EU509117_s	0.888889	0.333333	0.444444	0	0.13287	0.13508	0.27476	0.09328	0.07403	0.05329	0.24752	0.08247	0.121478	0.0297376	0.07394	0	0	0	0.06068	0	0.09906	0	0	0.0259644	0.0133826	0.37971	0	0.04218	0	0.4822	0	0	0.02064	0	0.102748	0.0627924	0	1	1	1	1	1	1	1	1	1	0	0
Bacteria;;;Firmicutes;;Clostridia;;Clostridiales;;Lachnospiraceae;;EU509528_g;EU509528_s	EU509528_s	0.888889	0.333333	0	0.01426	0	0.09649	0.12364	0.10661	0.31464	0.30642	0.43317	0.01649	0.156858	0.0521119	0	0.26158	0	0	0.18204	0	0	0	0.37951	0.0914589	0.0486353	0	0	0	0	0	0	0	0	0	0	0	1	0	1	1	1	1	1	1	1	0	1	0
Bacteria;;;Firmicutes;;Clostridia;;Clostridiales;;Lachnospiraceae;;EU511797_g;EU511797_s	EU511797_s	0.888889	1	1	0.01426	0.15702	0.09649	0.38467	2.62527	0.09254	0.23981	4.24917	0	0.873248	0.504599	11.0166	2.66195	18.0721	7.95945	7.44337	6.04598	18.3754	12.7629	1.77103	9.56765	2.00758	6.45507	5.33643	0.12653	5.19225	10.6083	8.22695	8.00705	0.39216	6.20533	5.61668	1.15584	1	1	1	1	1	1	1	1	0	1	1	1
Bacteria;;;Firmicutes;;Clostridia;;Clostridiales;;Ruminococcaceae;;ADDX_g;EU760454_s	EU760454_s	0.888889	0.888889	1	0.04277	0.02416	0	0.04121	0.09328	0.01851	0.14655	0.70132	1.88026	0.327562	0.207371	0.96118	0.13848	0.34002	0.26587	0.62702	0.13793	0.24765	0.16178	0	0.319992	0.0991261	0.42839	0.97448	0.67482	0.47713	0.14837	0.22695	0.35273	1.30031	0.2924	0.541731	0.126335	1	1	0	1	1	1	1	1	1	1	1	1
Bacteria;;;Firmicutes;;Clostridia;;Clostridiales;;Ruminococcaceae;;AY976335_g;AY976335_g_uc	AY976335_g_uc	0.888889	0.777778	0.777778	0.01426	0.02416	0.0193	0.05495	0.01333	0.03702	0.02665	0.24752	0	0.0485767	0.0254041	0	0.01539	0.15301	0.13293	0.08091	0.06897	0.09906	0.10786	0	0.0731256	0.0189821	0.07789	0	0	0.05613	0.11128	0.02837	0.03527	0.02064	0.06498	0.04384	0.0123606	1	1	1	1	1	1	1	1	0	0	1	1
Bacteria;;;Firmicutes;;Clostridia;;Clostridiales;;Ruminococcaceae;;DQ015059_g;DQ015059_g_uc	DQ015059_g_uc	0.888889	0.888889	0.888889	0.08553	0.01208	0.13508	0.08243	0.03998	0.07403	0.27978	0.04125	0	0.0833511	0.0281448	0.07394	0.21542	0.17001	0.13293	0.22249	0.25287	0.34671	0.21571	0	0.18112	0.0340323	0.13631	0	0.29523	0.11226	0.14837	0.14184	0.31746	0.39216	0.19493	0.193173	0.0403458	1	1	1	1	1	1	1	1	0	1	1	1
Bacteria;;;Firmicutes;;Clostridia;;Clostridiales;;Ruminococcaceae;;DQ015059_g;DQ015059_s	DQ015059_s	0.888889	0.888889	1	0.04277	0.06039	0.13508	0.13738	0.07996	0.05552	0.07994	0.24752	0	0.0931733	0.0240362	0.22181	0.29235	0.35702	0.11632	0.28317	0.06897	0.29718	0.08988	0	0.191856	0.0417867	0.39918	0.23202	0.80135	0.2526	0.33383	0.28369	0.74074	0.50568	0.5848	0.459321	0.0705814	1	1	1	1	1	1	1	1	0	1	1	1
Bacteria;;;Firmicutes;;Clostridia;;Clostridiales;;Ruminococcaceae;;DQ905034_g;EU455859_s	EU455859_s	0.888889	0.888889	1	0.18532	0.64017	0.32806	0.49457	0.13326	0.57376	0.1199	0.4538	0	0.325427	0.0755104	0.62847	0.29235	0.35702	0.48189	1.13269	0	0.842	0.43142	0.01054	0.464042	0.122491	0.40892	0.27842	0.04218	0.53326	0.9273	0.11348	0.74074	1.02167	0.42235	0.498702	0.114029	1	1	1	1	1	1	1	1	0	1	1	1
Bacteria;;;Firmicutes;;Clostridia;;Clostridiales;;Ruminococcaceae;;EF404684_g;AB185622_s	AB185622_s	0.888889	0.333333	0.555556	0.04277	0.03624	0.15438	0.01374	0.02665	0.24061	0.25313	0.06188	0	0.0921556	0.0327529	0	0.10771	0	0	0	0.06897	0	0.05393	0	0.0256233	0.0136207	0.28235	0	0	0	0.07418	0	0.21164	0.08256	0.06498	0.0795233	0.0341847	1	1	1	1	1	1	1	1	0	0	1	0
Bacteria;;;Firmicutes;;Clostridia;;Clostridiales;;Ruminococcaceae;;EU508225_g;EU508225_g_uc	EU508225_g_uc	0.888889	0.777778	1	0.04277	0.2295	0.15438	0.21981	0.27985	0.09254	0.06661	0.88696	0	0.219158	0.0891622	0.22181	0.18464	0.10201	0	0.10113	0.04598	0.19812	0.12583	0	0.108836	0.027517	0.96388	0.46404	0.16871	0.42099	0.14837	0.19858	0.28219	0.1032	0.61728	0.374138	0.0930237	1	1	1	1	1	1	1	1	0	1	1	1
Bacteria;;;Firmicutes;;Clostridia;;Clostridiales;;Ruminococcaceae;;Oscillibacter;4P001162_s	4P001162_s	0.888889	0.888889	1	0.04277	0.14495	0.15438	0.09617	0.21322	0.01851	0.09326	0.26815	0	0.114601	0.0298441	0.18484	0.06155	0.10201	1.42905	0.16181	0.02299	0.69341	0.14381	0	0.311052	0.155812	0.01947	0.32483	1.22311	0.22453	1.00148	0.48227	0.28219	0.81527	0.09747	0.496736	0.140482	1	1	1	1	1	1	1	1	0	1	1	1
Bacteria;;;Tenericutes;;Mollicutes;;AM275436_o;;AM275436_o_uc;;AM275436_o_uc_g;AM275436_o_uc_s	AM275436_o_uc_s	0.888889	0.222222	0.555556	0.27085	0.02416	0.0386	0.05495	0.01333	0.01851	0.22649	0.04125	0	0.07646	0.0331992	0	0	0	0.06647	0	0	0	0	0.05271	0.0132422	0.00883365	0	1.11369	1.94011	0	0	0.08511	0.24691	0.02064	0	0.378496	0.229239	1	1	1	1	1	1	1	1	0	0	0	0
Bacteria;;;Actinobacteria;;Actinobacteria_c;;Bifidobacteriales;;Bifidobacteriaceae;;Bifidobacterium;Bifidobacterium pseudolongum	Bifidobacterium pseudolongum	0.777778	0.222222	0.888889	0.01426	0.03624	0.05789	0.01374	0	0	0.07994	0.02063	0.09896	0.03574	0.0118847	0	0	0.034	0	0	0	0.04953	0	0	0.00928111	0.00627381	0.00974	0.0464	0.12653	0	0.18546	0.14184	0.10582	0.0516	0.16244	0.0922033	0.0225172	1	1	1	1	0	0	1	1	1	0	0	1
Bacteria;;;Bacteroidetes;;Bacteroidia;;Bacteroidales;;EF602759_f;;EF406806_g;EF406806_g_uc	EF406806_g_uc	0.777778	0.555556	0.888889	0.05702	0	0.15438	0.09617	2.35874	3.75717	2.94431	0.12376	0	1.05462	0.505397	0	0	0.034	0.08308	0.08091	0	1.63447	0.0719	0	0.211596	0.178275	4.67335	0.0464	9.15226	2.04884	0	0.36879	0.14109	0.01032	0.03249	1.83039	1.05283	1	0	1	1	1	1	1	1	0	0	0	1
Bacteria;;;Firmicutes;;Clostridia;;Clostridiales;;Clostridiaceae;;Clostridium;Clostridium celatum	Clostridium celatum	0.777778	0.444444	0.222222	0.11404	0.02416	0.09649	0.13738	0	0.01851	0.02665	0	0.14844	0.0628522	0.020175	0	0.03077	0.051	0	0	0	0	0.01798	0.01054	0.0122544	0.00604454	0	0	0	0	0	0	0	0.01032	0.03249	0.00475667	0.00364857	1	1	1	1	0	1	1	0	1	0	1	1
Bacteria;;;Firmicutes;;Clostridia;;Clostridiales;;Lachnospiraceae;;Anaerostipes;Anaerostipes_uc	Anaerostipes_uc	0.777778	0.666667	0.888889	0.01426	0.01208	0.0193	0.08243	0.17324	0	0.02665	0.06188	0	0.0433156	0.0187015	0	0.04616	0.10201	0.11632	0.14159	0	0.09906	0.01798	0	0.0581244	0.0189462	0.07789	0.13921	0	0.02807	0.07418	0.02837	0.17637	0.1548	0.09747	0.0862622	0.0204603	1	1	1	1	1	0	1	1	0	0	1	1
Bacteria;;;Firmicutes;;Clostridia;;Clostridiales;;Lachnospiraceae;;EF098132_g;EF098132_s	EF098132_s	0.777778	1	1	0	0.35028	0.17368	0.87924	4.17111	0.18508	0.46629	7.71452	0	1.54891	0.885826	16.7098	5.29312	29.8028	12.5623	12.9854	10.5287	29.1233	21.2475	3.96374	15.8019	3.11977	13.5722	5.56845	0.04218	10.9178	20.5861	15.2624	15.3086	1.31063	17.6413	11.1344	2.42284	0	1	1	1	1	1	1	1	0	1	1	1
Bacteria;;;Firmicutes;;Clostridia;;Clostridiales;;Lachnospiraceae;;EF403870_g;EF403870_g_uc	EF403870_g_uc	0.777778	0.444444	0.111111	0.01426	0.01208	0.34736	0.37093	0.82623	0	0	0.04125	0.28039	0.210278	0.0930668	0	0.07693	0.017	0.01662	0	0	0	0	0.21084	0.03571	0.0234106	0	0	0	0	0	0	0	0.01032	0	0.00114667	0.00114667	1	1	1	1	1	0	0	1	1	0	1	1
Bacteria;;;Firmicutes;;Clostridia;;Clostridiales;;Lachnospiraceae;;EU507327_g;EU507327_s	EU507327_s	0.777778	0.333333	0.666667	0.01426	0.09663	0.11579	0.02748	0.06663	0	0.19984	0.12376	0	0.0715989	0.0227479	0	0	0	0	0.08091	0.02299	0	0.03595	0	0.0155389	0.00927531	0	0.0464	0	0.0842	0.11128	0	0.07055	0.03096	0.35737	0.0778622	0.0374003	1	1	1	1	1	0	1	1	0	0	0	0
Bacteria;;;Firmicutes;;Clostridia;;Clostridiales;;Lachnospiraceae;;Roseburia;Roseburia_uc	Roseburia_uc	0.777778	0.222222	0.555556	0	0.04832	0.07719	0.04121	0.06663	0.01851	0	0.04125	0.03299	0.0362333	0.00893477	0	0	0	0	0	0.02299	0	0.03595	0	0.00654889	0.00446429	0.02921	0.0464	0	0.02807	0	0	0	0.03096	0.03249	0.01857	0.00612897	0	1	1	1	1	1	0	1	1	0	0	0
Bacteria;;;Firmicutes;;Clostridia;;Clostridiales;;Mogibacterium_f;;Mogibacterium_f_uc;Mogibacterium_f_uc_s	Mogibacterium_f_uc_s	0.777778	0.222222	0.555556	0.07128	0	0.07719	0.01374	0	0.03702	0.01332	0.08251	0.18143	0.0529433	0.0194628	0	0.03077	0	0	0	0	0	0	0.07379	0.0116178	0.00847955	0	0.27842	0	0	0	0.02837	0.03527	0.03096	0.06498	0.0486667	0.0296815	1	0	1	1	0	1	1	1	1	0	1	0
Bacteria;;;Firmicutes;;Clostridia;;Clostridiales;;Ruminococcaceae;;4P000374_g;4P000374_s	4P000374_s	0.777778	1	0.666667	3.03635	0.06039	3.87881	1.00289	0.01333	0	0.01332	0.06188	0	0.89633	0.50066	6.54344	1.83105	3.24719	2.67531	10.4976	2.43678	3.07083	3.46935	2.98334	4.08387	0.91494	0	6.58933	14.5508	0	5.89763	13.2482	0.38801	0	11.1111	5.7539	2.01068	1	1	1	1	1	0	1	1	0	1	1	1
Bacteria;;;Firmicutes;;Clostridia;;Clostridiales;;Ruminococcaceae;;Anaerotruncus;EU456238_s	EU456238_s	0.777778	0.666667	0.888889	0.09979	0.02416	0.11579	0.05495	0	0.33315	0.14655	0.10314	0	0.0975033	0.0342601	0.18484	0.10771	0	0.01662	0.08091	0.04598	0	0.01798	0	0.0504489	0.0211219	0.03894	0.0464	0	0.50519	0.03709	0.02837	0.95238	0.31992	0.03249	0.217864	0.108289	1	1	1	1	0	1	1	1	0	1	1	0
Bacteria;;;Firmicutes;;Clostridia;;Clostridiales;;Ruminococcaceae;;DQ905034_g;EU508511_s	EU508511_s	0.777778	0	0.666667	0.47042	0.48315	0.69471	1.93708	0.23987	0	0	0.51568	0.03299	0.485989	0.200295	0	0	0	0	0	0	0	0	0	0	0	1.49937	0.74246	0.50612	0	0.03709	0.51064	1.02293	0	0	0.479846	0.17841	1	1	1	1	1	0	0	1	1	0	0	0
Bacteria;;;Firmicutes;;Clostridia;;Clostridiales;;Ruminococcaceae;;EF098516_g;EF098516_g_uc	EF098516_g_uc	0.777778	0.777778	0.777778	0.01426	0.06039	0.07719	0	0.15991	0	0.27978	1.15512	1.07208	0.313192	0.154313	1.66359	0.63087	0.017	0.16617	0.12136	0	0.04953	0.16178	0	0.312256	0.181018	1.10018	0.27842	0.29523	0.72972	0.66766	0	0.42328	0.17544	0	0.40777	0.121723	1	1	1	0	1	0	1	1	1	1	1	1
Bacteria;;;Firmicutes;;Clostridia;;Clostridiales;;Ruminococcaceae;;EF098516_g;EF098516_s	EF098516_s	0.777778	0.888889	1	0.05702	0.27781	0.07719	0	0.29318	0	0.51958	1.01073	2.11117	0.482964	0.230387	0	0.13848	0.66304	0.33234	0.52589	0.04598	0.14859	0.39547	0.01054	0.251148	0.0798291	0.03894	0.23202	1.64488	0.39293	0.25964	0.11348	1.37566	4.94324	0.19493	1.02175	0.526598	1	1	1	0	1	0	1	1	1	0	1	1
Bacteria;;;Firmicutes;;Clostridia;;Clostridiales;;Ruminococcaceae;;EF406864_g;EF406864_g_uc	EF406864_g_uc	0.777778	0.222222	0.222222	0.02851	0.01208	0.0193	0	0.02665	0	0.02665	0.02063	0.01649	0.0167011	0.00361104	0	0	0	0	0	0.02299	0.04953	0	0	0.00805778	0.00577039	0	0	0	0	0	0.05674	0	0	0.09747	0.0171344	0.0118307	1	1	1	0	1	0	1	1	1	0	0	0
Bacteria;;;Firmicutes;;Clostridia;;Clostridiales;;Ruminococcaceae;;EU508225_g;4P001451_s	4P001451_s	0.777778	0.666667	1	0.01426	0.03624	0.11579	0.1786	0.09328	0	0.06661	0.06188	0	0.0629622	0.0197593	0.14787	0.03077	0.10201	0.13293	0	0	0.04953	0.01798	0	0.0534544	0.0197022	0.36024	0.09281	0.12653	0.30873	0.03709	0.08511	0.49383	0.12384	0.32489	0.217008	0.0526066	1	1	1	1	1	0	1	1	0	1	1	1
Bacteria;;;Firmicutes;;Clostridia;;Clostridiales;;Ruminococcaceae;;EU508225_g;EU508225_s	EU508225_s	0.777778	0.888889	1	0.09979	0.61602	0	0.71438	0.15991	0.29613	0.15987	0.35066	0	0.266307	0.085252	0.7024	0.41545	0.068	0.06647	0.40453	0.16092	0.49529	0.0719	0	0.264996	0.0819065	1.94723	0.41763	1.30747	0.67359	0.11128	0.65248	1.44621	0.28896	1.88434	0.96991	0.230539	1	1	0	1	1	1	1	1	0	1	1	1
Bacteria;;;Firmicutes;;Clostridia;;Clostridiales;;Ruminococcaceae;;Oscillibacter;4P001160_s	4P001160_s	0.777778	1	1	0.04277	0.01208	0.0386	0.05495	0.07996	0.09254	0.06661	0	0	0.0430567	0.0113001	0.11091	0.40006	0.39102	0.64806	0.3843	0.18391	0.49529	0.21571	0.35842	0.354187	0.0550266	0.68153	1.2993	0.97005	0.30873	0.55638	0.4539	0.63492	0.60888	0.38986	0.65595	0.102603	1	1	1	1	1	1	1	0	0	1	1	1
Bacteria;;;Firmicutes;;Clostridia;;Clostridiales;;Ruminococcaceae;;Oscillibacter;4P001304_s	4P001304_s	0.777778	0.111111	1	0.02851	0.06039	0	0.27476	0.27985	0.01851	0.18652	0.35066	0	0.133244	0.0466335	0	0	0	0	0.14159	0	0	0	0	0.0157322	0.0157322	0.14604	0.18561	0.08435	0.50519	0.51929	0.02837	0.56437	0.08256	0.55231	0.296454	0.077099	1	1	0	1	1	1	1	1	0	0	0	0
Bacteria;;;Firmicutes;;Erysipelotrichi;;Erysipelotrichales;;Erysipelotrichaceae;;EF603943_g;EF603943_g_uc	EF603943_g_uc	0.777778	0.666667	0	0.04277	0.14495	0.46314	0.01374	0.0533	0.01851	0.05329	0	0	0.0877444	0.0491961	0	0.06155	0.08501	0.13293	0.02023	0.02299	0	0	0.02108	0.0381989	0.0153366	0	0	0	0	0	0	0	0	0	0	0	1	1	1	1	1	1	1	0	0	0	1	1
Bacteria;;;Bacteroidetes;;Bacteroidia;;Bacteroidales;;Bacteroidaceae;;Bacteroidaceae_uc;Bacteroidaceae_uc_s	Bacteroidaceae_uc_s	0.666667	0.555556	0.777778	0.64148	0	0.52103	1.01662	0.01333	0.35166	0.03997	0	0	0.287121	0.123602	0	1.20018	0	0.64806	0	0.66667	0	0.37749	0.26355	0.350661	0.139948	0.00974	0.27842	0	0.05613	0.07418	0	0.14109	0.12384	0.16244	0.0939822	0.0308224	1	0	1	1	1	1	1	0	0	0	1	0
Bacteria;;;Bacteroidetes;;Bacteroidia;;Bacteroidales;;EF602759_f;;DQ815761_g;DQ815761_g_uc	DQ815761_g_uc	0.666667	0.222222	0.555556	0.22808	0	0.15438	0.31598	0.06663	0.07403	0.01332	0	0	0.0947133	0.0381988	0	0	0	0.26587	0	0	0	0.16178	0	0.0475167	0.0326043	0	0.0464	0	0.11226	0	0	0.07055	0.0516	0.09747	0.0420311	0.0149053	1	0	1	1	1	1	1	0	0	0	0	0
Bacteria;;;Bacteroidetes;;Bacteroidia;;Bacteroidales;;EF602759_f;;EF603769_g;EF603769_g_uc	EF603769_g_uc	0.666667	0.222222	0.444444	0.22808	0	0	0.32972	0.07996	0.2221	0.02665	0.04125	0	0.103084	0.0413709	0	0	0.017	0.13293	0	0	0	0	0	0.0166589	0.0146542	0	0.0464	0	0	0	0	0.10582	0.01032	0.03249	0.02167	0.0119528	1	0	0	1	1	1	1	1	0	0	0	1
Bacteria;;;Firmicutes;;Bacilli;;Lactobacillales;;Streptococcaceae;;Lactococcus;Lactococcus lactis	Lactococcus lactis	0.666667	0.333333	0.666667	0.02851	0.02416	0.0193	0.01374	0	0	0.03997	0	0.04948	0.0194622	0.00600309	0.03697	0	0	0	0	0	0	0.01798	0.02108	0.00844778	0.00455239	0.01947	0	0	0.0842	0	0.05674	0.21164	0.09288	0.03249	0.0552689	0.0228735	1	1	1	1	0	0	1	0	1	1	0	0
Bacteria;;;Firmicutes;;Clostridia;;Clostridiales;;AB034128_f;;AB034128_f_uc;AB034128_f_uc_s	AB034128_f_uc_s	0.666667	0	0	0.04277	0.02416	0	0	0.02665	0.01851	0.01332	0	0.04948	0.0194322	0.0061158	0	0	0	0	0	0	0	0	0	0	0	0	0	0	0	0	0	0	0	0	0	0	1	1	0	0	1	1	1	0	1	0	0	0
Bacteria;;;Firmicutes;;Clostridia;;Clostridiales;;DQ815767_f;;DQ815767_f_uc;DQ815767_f_uc_s	DQ815767_f_uc_s	0.666667	0.333333	0	0	0.30197	0.28946	0.04121	0.11994	0.24061	0	0	0.11545	0.123182	0.0417855	0	0.2308	0	0.14955	0	0.36782	0	0	0	0.08313	0.0454499	0	0	0	0	0	0	0	0	0	0	0	0	1	1	1	1	1	0	0	1	0	1	0
Bacteria;;;Firmicutes;;Clostridia;;Clostridiales;;DQ815767_f;;DQ815767_g;DQ815767_s	DQ815767_s	0.666667	0.333333	0.111111	0	1.28035	1.83327	0.04121	0.10661	1.24005	0	0	0.77519	0.586298	0.23741	0	1.24635	0	1.21303	0	1.63218	0	0	0	0.454618	0.230601	0	0	0	0	0	0	0	0	2.859	0.317667	0.317667	0	1	1	1	1	1	0	0	1	0	1	0
Bacteria;;;Firmicutes;;Clostridia;;Clostridiales;;EU507559_f;;EU507559_f_uc;EU507559_f_uc_s	EU507559_f_uc_s	0.666667	0.222222	0.333333	0.48468	0	0	0.59074	0.5064	0.48121	0	0.28878	1.08857	0.382264	0.119323	0	0	0	0.89731	0	0	0	0	0.21084	0.123128	0.0995249	0.01947	0.13921	0.04218	0	0	0	0	0	0	0.0223178	0.0153907	1	0	0	1	1	1	0	1	1	0	0	0
Bacteria;;;Firmicutes;;Clostridia;;Clostridiales;;EU507559_f;;EU507559_g;EU507559_g_uc	EU507559_g_uc	0.666667	0.222222	0.222222	0.27085	0	0	0.23355	0.21322	0.20359	0	0.55693	0.34636	0.202722	0.0618114	0	0	0	0.33234	0	0	0	0	0.07379	0.0451256	0.0368118	0.00974	0.09281	0	0	0	0	0	0	0	0.0113944	0.0102334	1	0	0	1	1	1	0	1	1	0	0	0
Bacteria;;;Firmicutes;;Clostridia;;Clostridiales;;EU507559_f;;EU507559_g;EU507559_s	EU507559_s	0.666667	0.222222	0.444444	1.43977	0	0	1.7997	1.13273	1.40663	0	0.84571	2.77091	1.04394	0.315314	0	0	0	4.80226	0	0	0	0	2.89901	0.855697	0.587793	1.03203	1.48492	5.27204	0	0	0	4.47972	0	0	1.36319	0.691293	1	0	0	1	1	1	0	1	1	0	0	0
Bacteria;;;Firmicutes;;Clostridia;;Clostridiales;;FJ172794_f;;FJ172794_f_uc;FJ172794_f_uc_s	FJ172794_f_uc_s	0.666667	0.111111	0.333333	0.02851	0	0.05789	0.02748	0.01333	0.01851	0	0	0.01649	0.0180233	0.00622259	0.07394	0	0	0	0	0	0	0	0	0.00821556	0.00821556	0	0.0464	0	0	0	0	0	0.04128	0.06498	0.0169622	0.00873208	1	0	1	1	1	1	0	0	1	1	0	0
Bacteria;;;Firmicutes;;Clostridia;;Clostridiales;;Lachnospiraceae;;EF406575_g;EF406575_g_uc	EF406575_g_uc	0.666667	0.666667	0.666667	0	0	0.07719	0.01374	0.11994	0.01851	0	0.10314	0.04948	0.0424444	0.0157002	0.07394	0.01539	0.017	0	0.06068	0.06897	0	0.03595	0	0.0302144	0.0102117	0.05842	0.09281	0	0.0842	0	0	0.14109	0.03096	0.06498	0.0524956	0.0164154	0	0	1	1	1	1	0	1	1	1	1	1
Bacteria;;;Firmicutes;;Clostridia;;Clostridiales;;Lachnospiraceae;;EF406724_g;EF406724_s	EF406724_s	0.666667	0.111111	0.111111	0	0	0.0193	0.10991	0.01333	0.01851	0.02665	0.06188	0	0.0277311	0.0121285	0	0	0	0	0	0.02299	0	0	0	0.00255444	0.00255444	0	0	0	0	0	0	0	0.03096	0	0.00344	0.00344	0	0	1	1	1	1	1	1	0	0	0	0
Bacteria;;;Firmicutes;;Clostridia;;Clostridiales;;Lachnospiraceae;;EU453981_g;EU453981_s	EU453981_s	0.666667	0	0.777778	0.02851	0.03624	0.0193	0.01374	0.01333	0	0	0.02063	0	0.0146389	0.00434941	0	0	0	0	0	0	0	0	0	0	0	0.04868	0	0.12653	0.02807	0.03709	0	0.07055	0.03096	0.06498	0.0452067	0.0130749	1	1	1	1	1	0	0	1	0	0	0	0
Bacteria;;;Firmicutes;;Clostridia;;Clostridiales;;Lachnospiraceae;;EU505351_g;EU505351_s	EU505351_s	0.666667	0.777778	0.888889	0	0.21742	0.15438	0.04121	0	0.03702	0	0.02063	0.61026	0.120102	0.0663739	0	0.04616	0.034	0	0.42476	0.18391	0.34671	0.23369	0.42167	0.187878	0.0592162	0.15578	0	0.46394	0.95425	0.22255	0.02837	0.91711	0.38184	0.03249	0.350703	0.122556	0	1	1	1	0	1	0	1	1	0	1	1
Bacteria;;;Firmicutes;;Clostridia;;Clostridiales;;Ruminococcaceae;;4P000374_g;4P000374_g_uc	4P000374_g_uc	0.666667	0.888889	0.444444	0.84105	0	0.92628	0.35719	0.03998	0.01851	0	0.04125	0	0.24714	0.12621	0.03697	0.21542	0.37402	0.2991	0.32362	0.32184	0	0.53928	0.17921	0.254384	0.0560222	0	0.32483	0	0	0.14837	0.28369	0	0	0.22742	0.109368	0.0459584	1	0	1	1	1	1	0	1	0	1	1	1
Bacteria;;;Firmicutes;;Clostridia;;Clostridiales;;Ruminococcaceae;;ADDX_g;EF405402_s	EF405402_s	0.666667	0.666667	0.666667	0	0.03624	0.0386	0.01374	0.02665	0	0.13323	0.02063	0	0.0298989	0.0138607	0.07394	0.01539	0.11901	0.03323	0.04045	0	0	0	0.39005	0.0746744	0.0415933	0.03894	0	0	0.02807	0	0.02837	0.07055	0.13416	0.03249	0.0369533	0.0143619	0	1	1	1	1	0	1	1	0	1	1	1
Bacteria;;;Firmicutes;;Clostridia;;Clostridiales;;Ruminococcaceae;;DQ905034_g;4P001279_s	4P001279_s	0.666667	0.555556	0.444444	0	0.01208	0	0.01374	0.09328	0	0.18652	0.02063	0.01649	0.0380822	0.0209068	4.39926	0.01539	0	0	0.86974	0	3.16989	0.01798	0	0.941362	0.555068	1.98617	0	0	0	0	0.65248	3.63316	0.01032	0	0.698014	0.42794	0	1	0	1	1	0	1	1	1	1	1	0
Bacteria;;;Firmicutes;;Erysipelotrichi;;Erysipelotrichales;;Erysipelotrichaceae;;EF603943_g;EU503626_s	EU503626_s	0.666667	1	0.888889	0.01426	0.12079	0.71401	0	0.09328	0	0.27978	0	0.03299	0.139457	0.0779634	0.22181	0.07693	0.068	0.28249	0.02023	0.04598	0.04953	0.01798	0.02108	0.0893367	0.0319412	0.04868	0.0464	0.37959	0.02807	0	0.02837	0.10582	0.08256	0.16244	0.0979922	0.0387626	1	1	1	0	1	0	1	0	1	1	1	1
Bacteria;;;Proteobacteria;;Gammaproteobacteria;;Enterobacteriales;;Enterobacteriaceae;;Enterobacteriaceae_uc;Enterobacteriaceae_uc_s	Enterobacteriaceae_uc_s	0.666667	0.444444	0.222222	0	0.01208	0.11579	0.01374	0.14659	0.01851	0	0	0.16493	0.0524044	0.0229913	0	0.01539	0.017	0.01662	0.02023	0	0	0	0	0.00769333	0.00307011	0	0	0.04218	0	0	0	0	0.01032	0	0.00583333	0.00468361	0	1	1	1	1	1	0	0	1	0	1	1
Bacteria;;;Proteobacteria;;Gammaproteobacteria;;Enterobacteriales;;Enterobacteriales_uc;;Enterobacteriales_uc_g;Enterobacteriales_uc_s	Enterobacteriales_uc_s	0.666667	0.222222	0	0	0.01208	0.0386	0.01374	0.03998	0	0	0.02063	0.08247	0.0230556	0.00902615	0	0	0	0.01662	0	0	0	0	0.02108	0.00418889	0.00279551	0	0	0	0	0	0	0	0	0	0	0	0	1	1	1	1	0	0	1	1	0	0	0
Bacteria;;;Tenericutes;;Mollicutes;;Acholeplasmatales;;Acholeplasmataceae;;EF406813_g;EF406813_s	EF406813_s	0.666667	0	0.333333	0	0	0.0193	0.05495	0.03998	0	0.19984	0.08251	16.7904	1.90966	1.86021	0	0	0	0	0	0	0	0	0	0	0	0	0	0.12653	0	0.03709	0.02837	0	0	0	0.0213322	0.0139915	0	0	1	1	1	0	1	1	1	0	0	0
Bacteria;;;Tenericutes;;Mollicutes;;Mollicutes_uc;;Mollicutes_uc_f;;Mollicutes_uc_g;Mollicutes_uc_s	Mollicutes_uc_s	0.666667	0.333333	0.444444	0.04277	0.03624	0	0	0.03998	0.05552	0.07994	0	0.03299	0.0319378	0.00922107	0	0	0	0.01662	0	0	0.04953	0	0.03163	0.0108644	0.00608684	0	1.39211	1.85576	0	0	0	0.07055	0.04128	0	0.3733	0.239627	1	1	0	0	1	1	1	0	1	0	0	0
Bacteria;;;Firmicutes;;Bacilli;;Bacillales;;Bacillales_uc;;Bacillales_uc_g;Bacillales_uc_s	Bacillales_uc_s	0.555556	0.222222	0	0.09979	0.02416	0	0	0.03998	0.01851	0.03997	0	0	0.0247122	0.010919	0	0.04616	0.017	0	0	0	0	0	0	0.00701778	0.00523941	0	0	0	0	0	0	0	0	0	0	0	1	1	0	0	1	1	1	0	0	0	1	1
Bacteria;;;Firmicutes;;Bacilli;;Lactobacillales;;Lactobacillaceae;;Lactobacillus;Lactobacillus_uc	Lactobacillus_uc	0.555556	0.111111	0.222222	0	0.03624	0.0193	0	0	0	0.01332	0.08251	0.01649	0.0186511	0.00898478	0	0	0	0.03323	0	0	0	0	0	0.00369222	0.00369222	0.00974	0	0	0	0	0	0	0.03096	0	0.00452222	0.00347478	0	1	1	0	0	0	1	1	1	0	0	0
Bacteria;;;Firmicutes;;Clostridia;;Clostridiales;;DQ815767_f;;DQ815767_g;DQ815767_g_uc	DQ815767_g_uc	0.555556	0.333333	0.111111	0	0.32613	0.34736	0	0.01333	0.59226	0	0	0.28039	0.173274	0.0732548	0	0.21542	0	0.36557	0	0.06897	0	0	0	0.0722178	0.0437584	0	0	0	0	0	0	0	0	0.09747	0.01083	0.01083	0	1	1	0	1	1	0	0	1	0	1	0
Bacteria;;;Firmicutes;;Clostridia;;Clostridiales;;EF604607_f;;EF604607_g;EF604607_s	EF604607_s	0.555556	0	0	0.07128	0.18118	0	0	0.13326	0	0	0.02063	1.33597	0.193591	0.144511	0	0	0	0	0	0	0	0	0	0	0	0	0	0	0	0	0	0	0	0	0	0	1	1	0	0	1	0	0	1	1	0	0	0
Bacteria;;;Firmicutes;;Clostridia;;Clostridiales;;GU112196_f;;GU112196_f_uc;GU112196_f_uc_s	GU112196_f_uc_s	0.555556	0	0.111111	0	0.01208	0	0.04121	0.01333	0.01851	0	0	0.01649	0.0112911	0.00454761	0	0	0	0	0	0	0	0	0	0	0	0	0	0	0	0	0	0	0	0.06498	0.00722	0.00722	0	1	0	1	1	1	0	0	1	0	0	0
Bacteria;;;Firmicutes;;Clostridia;;Clostridiales;;Lachnospiraceae;;4P000377_g;4P000377_s	4P000377_s	0.555556	0.111111	0.222222	0	0	0.0193	0.01374	0.21322	0.01851	0	0.04125	0	0.0340022	0.0228713	0.07394	0	0	0	0	0	0	0	0	0.00821556	0.00821556	0	0	0	0.02807	0	0	0	0.02064	0	0.00541222	0.003633	0	0	1	1	1	1	0	1	0	1	0	0
Bacteria;;;Firmicutes;;Clostridia;;Clostridiales;;Lachnospiraceae;;EF099428_g;EF099570_s	EF099570_s	0.555556	0.222222	0.666667	0	0.03624	0.09649	0	0.01333	0.14807	0.14655	0	0	0.0489644	0.0212868	0	0.09232	0	0	0	0	0	0.01798	0	0.0122556	0.0102024	0.1071	0.09281	0.42176	0	0	0.05674	0.10582	0	0.03249	0.0907467	0.0439892	0	1	1	0	1	1	1	0	0	0	1	0
Bacteria;;;Firmicutes;;Clostridia;;Clostridiales;;Lachnospiraceae;;EF406849_g;EF406849_s	EF406849_s	0.555556	0.555556	0.555556	0.14255	0	0.0193	0.01374	0	0	0	0.02063	0.01649	0.0236344	0.0151621	0	0.01539	0.017	0.03323	0.02023	0	0	0	0.01054	0.01071	0.00394069	0	0	0.04218	0	0.11128	0	0.03527	0.06192	0.09747	0.03868	0.0145657	1	0	1	1	0	0	0	1	1	0	1	1
Bacteria;;;Firmicutes;;Clostridia;;Clostridiales;;Lachnospiraceae;;EF603632_g;EF603632_s	EF603632_s	0.555556	0.555556	0.444444	0.66999	0.48315	0	0.06869	0	0	0.63949	2.94967	0	0.534554	0.316772	0.5915	0.90783	0	0	0.74838	0.13793	0	0.55725	0	0.326988	0.12368	0.89573	0	0	0	3.227	0	0	2.35294	0.61728	0.788106	0.400403	1	1	0	1	0	0	1	1	0	1	1	0
Bacteria;;;Firmicutes;;Clostridia;;Clostridiales;;Lachnospiraceae;;EF603632_g;EF604627_s	EF604627_s	0.555556	0.555556	0.222222	0.17106	0.41068	0.0386	0	0	0.01851	0.01332	0	0	0.0724633	0.0460482	1.2939	0	0	0	0.44498	0.02299	0.24765	0.39547	0	0.267221	0.141803	0.43813	0	0	0	0	0.02837	0	0	0	0.0518333	0.0483883	1	1	1	0	0	1	1	0	0	1	0	0
Bacteria;;;Firmicutes;;Clostridia;;Clostridiales;;Lachnospiraceae;;EF604634_g;EF604634_g_uc	EF604634_g_uc	0.555556	0.444444	0	0	0.01208	0	0.10991	0.0533	0.07403	0	0	0.18143	0.0478611	0.0213594	0	0.01539	0.068	0	0	0.02299	0	0.05393	0	0.0178122	0.00869415	0	0	0	0	0	0	0	0	0	0	0	0	1	0	1	1	1	0	0	1	0	1	1
Bacteria;;;Firmicutes;;Clostridia;;Clostridiales;;Lachnospiraceae;;EU453196_g;EU453196_s	EU453196_s	0.555556	0.111111	0.222222	0	0.01208	0.0193	0	0.02665	0	0.02665	0.02063	0	0.0117011	0.0039655	0	0	0	0	0	0	0	0.01798	0	0.00199778	0.00199778	0	0	0	0	0	0	0.07055	0	0.03249	0.0114489	0.0082101	0	1	1	0	1	0	1	1	0	0	0	0
Bacteria;;;Firmicutes;;Clostridia;;Clostridiales;;Lachnospiraceae;;EU504398_g;EU504398_s	EU504398_s	0.555556	0.777778	0.666667	0	0.02416	0.0193	0.01374	0.03998	0	0	0.10314	0	0.0222578	0.0111321	0.22181	0.09232	0.11901	0.03323	0	0.02299	0.04953	0	0.01054	0.0610478	0.0243075	0.02921	0	0.04218	0	0.03709	0	0.14109	0.11352	0.03249	0.0439533	0.0168613	0	1	1	1	1	0	0	1	0	1	1	1
Bacteria;;;Firmicutes;;Clostridia;;Clostridiales;;Lachnospiraceae;;EU509528_g;EU509528_g_uc	EU509528_g_uc	0.555556	0.222222	0	0	0	0.0193	0.01374	0.06663	0.03702	0	0.04125	0	0.0197711	0.00795369	0	0.01539	0	0	0	0	0	0	0.05271	0.00756667	0.00589245	0	0	0	0	0	0	0	0	0	0	0	0	0	1	1	1	1	0	1	0	0	1	0
Bacteria;;;Firmicutes;;Clostridia;;Clostridiales;;Ruminococcaceae;;Anaerotruncus;Anaerotruncus_uc	Anaerotruncus_uc	0.555556	0.222222	0.111111	0	0	0	0.09617	0.02665	0.16657	0.05329	0.06188	0	0.0449511	0.0190715	0	0.09232	0	0	0.06068	0	0	0	0	0.017	0.0115494	0	0	0	0	0	0	0	0.01032	0	0.00114667	0.00114667	0	0	0	1	1	1	1	1	0	0	1	0
Bacteria;;;Firmicutes;;Clostridia;;Clostridiales;;Ruminococcaceae;;EU622681_g;EU622681_g_uc	EU622681_g_uc	0.555556	0.111111	0.222222	0.05702	0	0	0.01374	0	0.03702	0.06661	0.04125	0	0.02396	0.00896154	0	0	0	0.01662	0	0	0	0	0	0.00184667	0.00184667	0.00974	0	0	0	0	0	0	0.01032	0	0.00222889	0.00147506	1	0	0	1	0	1	1	1	0	0	0	0
Bacteria;;;Firmicutes;;Erysipelotrichi;;Erysipelotrichales;;Erysipelotrichaceae;;Coprobacillus;EF099206_s	EF099206_s	0.555556	0.444444	0.111111	0.24234	0.03624	0.07719	0	0.01333	0	0.1199	0	0	0.0543333	0.0273823	0.14787	0.04616	0	0.03323	0	0.02299	0	0	0	0.0278056	0.0161033	0	0	0	0	0	0	0.10582	0	0	0.0117578	0.0117578	1	1	1	0	1	0	1	0	0	1	1	0
Bacteria;;;Proteobacteria;;Alphaproteobacteria;;Rhizobiales;;Bradyrhizobiaceae;;Afipia_g1;Afipia birgiae	Afipia birgiae	0.555556	0.444444	0.111111	0.05702	0.01208	0	0	0	0.01851	0	0.06188	0.01649	0.0184422	0.0081478	0	0.01539	0.017	0.01662	0	0	0	0.05393	0	0.0114378	0.00593146	0	0	0	0	0	0	0	0	0.03249	0.00361	0.00361	1	1	0	0	0	1	0	1	1	0	1	1
Bacteria;;;Tenericutes;;Mollicutes;;AM275436_o;;EF445272_f;;EF445272_f_uc;EF445272_f_uc_s	EF445272_f_uc_s	0.555556	0	0.111111	0	0.07247	0	0	0.09328	0.05552	0.17319	0.18564	0	0.0644556	0.0247493	0	0	0	0	0	0	0	0	0	0	0	0	0	0	0	0	0	0.24691	0	0	0.0274344	0.0274344	0	1	0	0	1	1	1	1	0	0	0	0
Bacteria;;;Tenericutes;;Mollicutes;;AM275436_o;;EU381813_f;;EU381813_f_uc;EU381813_f_uc_s	EU381813_f_uc_s	0.555556	0	0.333333	0	0	0.0193	0.05495	0.06663	0.01851	0.03997	0	0	0.0221511	0.00862468	0	0	0	0	0	0	0	0	0	0	0	0	0.0464	0.04218	0	0	0	0	0.01032	0	0.0109889	0.00640292	0	0	1	1	1	1	1	0	0	0	0	0
Eukarya;Plantae;;Magnoliophyta;;Liliopsida;;Cyperales;;Poaceae;;Triticum;Triticum turgidum	Triticum turgidum	0.555556	0.111111	0	0	0.01208	0.0193	0.01374	0.02665	0.09254	0	0	0	0.0182567	0.00984697	0	0	0	0.01662	0	0	0	0	0	0.00184667	0.00184667	0	0	0	0	0	0	0	0	0	0	0	0	1	1	1	1	1	0	0	0	0	0	0
Bacteria;;;Bacteroidetes;;Bacteroidia;;Bacteroidales;;Bacteroidaceae;;Bacteroides;Bacteroides_uc	Bacteroides_uc	0.444444	0.444444	0.333333	0.14255	0	0	0.37093	0	0.07403	0	0.02063	0	0.0675711	0.0412854	0	0.49238	0	0.04985	0	0.48276	0	0	0.17921	0.1338	0.0696195	0	0.0464	0	0.02807	0	0	0	0.01032	0	0.00942111	0.00558839	1	0	0	1	0	1	0	1	0	0	1	0
Bacteria;;;Bacteroidetes;;Bacteroidia;;Bacteroidales;;EF602759_f;;EF406559_g;EF406559_g_uc	EF406559_g_uc	0.444444	0.222222	0.111111	0.09979	0	0.05789	0.16486	0	0	0.01332	0	0	0.0373178	0.0197667	0	0	0	0.08308	0	0	0	0.16178	0	0.0272067	0.0191533	0	0	0	0.02807	0	0	0	0	0	0.00311889	0.00311889	1	0	1	1	0	0	1	0	0	0	0	0
Bacteria;;;Bacteroidetes;;Bacteroidia;;Bacteroidales;;EF602759_f;;EF406830_g;EF406434_s	EF406434_s	0.444444	0.111111	0.222222	0	0	0	0	1.0661	0.05552	0.59952	0.24752	0	0.21874	0.125262	0	0	0.27202	0	0	0	0	0	0	0.0302244	0.0302244	0	0	0	0	0	0	0.03527	0	0.06498	0.0111389	0.00777255	0	0	0	0	1	1	1	1	0	0	0	1
Bacteria;;;Bacteroidetes;;Bacteroidia;;Bacteroidales;;EF602759_f;;EF602759_g;EF099461_s	EF099461_s	0.444444	0.222222	0.333333	3.13614	0	0.0193	4.94573	0	3.09088	0	0	0	1.24356	0.64476	0	0	0	0.94716	0.02023	0	0	0	0	0.107488	0.104983	0.04868	4.68677	0	0	0	0	0	3.55005	0	0.920611	0.611729	1	0	1	1	0	1	0	0	0	0	0	0
Bacteria;;;Bacteroidetes;;Bacteroidia;;Bacteroidales;;EF602759_f;;EF602759_g;EF406381_s	EF406381_s	0.444444	0.333333	0.333333	0	0.02416	0.09649	0	0	0.01851	0	0.02063	0	0.0177544	0.0104252	0.03697	0	0	0.01662	0.04045	0	0	0	0	0.0104489	0.00564776	0.00974	0.09281	0	0	0	0	0.03527	0	0	0.0153133	0.0104364	0	1	1	0	0	1	0	1	0	1	0	0
Bacteria;;;Firmicutes;;Bacilli;;Bacillales;;Turicibacter_f;;Turicibacter;AJ400262_s	AJ400262_s	0.444444	0.888889	0.333333	0.17106	0	0	0	0.22655	0	0.30642	0	0.08247	0.0873889	0.0395372	0.07394	0.10771	0.15301	0.01662	0.10113	0.11494	0	0.10786	0.23192	0.100792	0.0230291	0.06815	0	0	0.11226	0	0	0	0.02064	0	0.0223389	0.0135306	1	0	0	0	1	0	1	0	1	1	1	1
Bacteria;;;Firmicutes;;Clostridia;;Clostridiales;;AB034027_f;;AB034027_f_uc;AB034027_f_uc_s	AB034027_f_uc_s	0.444444	0	0	0.01426	0	0.0193	0	0	0.01851	0	0	0.01649	0.00761778	0.00304618	0	0	0	0	0	0	0	0	0	0	0	0	0	0	0	0	0	0	0	0	0	0	1	0	1	0	0	1	0	0	1	0	0	0
Bacteria;;;Firmicutes;;Clostridia;;Clostridiales;;EF406576_f;;EF406576_f_uc;EF406576_f_uc_s	EF406576_f_uc_s	0.444444	0	0	0	0	0.0193	0.08243	0.01333	0	0.03997	0	0	0.0172256	0.00933334	0	0	0	0	0	0	0	0	0	0	0	0	0	0	0	0	0	0	0	0	0	0	0	0	1	1	1	0	1	0	0	0	0	0
Bacteria;;;Firmicutes;;Clostridia;;Clostridiales;;EF604607_f;;EF604607_f_uc;EF604607_f_uc_s	EF604607_f_uc_s	0.444444	0	0	0.07128	0.01208	0	0	0.07996	0	0	0	0.18143	0.0383056	0.0208604	0	0	0	0	0	0	0	0	0	0	0	0	0	0	0	0	0	0	0	0	0	0	1	1	0	0	1	0	0	0	1	0	0	0
Bacteria;;;Firmicutes;;Clostridia;;Clostridiales;;EF604607_f;;EF604607_g;EF604607_g_uc	EF604607_g_uc	0.444444	0	0	0.02851	0.01208	0	0	0.10661	0	0	0	0.18143	0.0365144	0.0214869	0	0	0	0	0	0	0	0	0	0	0	0	0	0	0	0	0	0	0	0	0	0	1	1	0	0	1	0	0	0	1	0	0	0
Bacteria;;;Firmicutes;;Clostridia;;Clostridiales;;EF604608_f;;EF604608_g;EF604608_g_uc	EF604608_g_uc	0.444444	0	0	0.01426	0	0	0.12364	0.09328	0.48121	0	0	0	0.0791544	0.052621	0	0	0	0	0	0	0	0	0	0	0	0	0	0	0	0	0	0	0	0	0	0	1	0	0	1	1	1	0	0	0	0	0	0
Bacteria;;;Firmicutes;;Clostridia;;Clostridiales;;EF604608_f;;EF604608_g;EF604608_s	EF604608_s	0.444444	0	0	0.2851	0	0	0	0.09328	1.53618	0	0.51568	0	0.270027	0.169129	0	0	0	0	0	0	0	0	0	0	0	0	0	0	0	0	0	0	0	0	0	0	1	0	0	0	1	1	0	1	0	0	0	0
Bacteria;;;Firmicutes;;Clostridia;;Clostridiales;;Lachnospiraceae;;Clostridium_g12;EF398657_s	EF398657_s	0.444444	0	0.333333	0	0.02416	0.0193	0	0.01333	0	0	0	0.01649	0.00814222	0.00335233	0	0	0	0	0	0	0	0	0	0	0	0	0.09281	0.04218	0.02807	0	0	0	0	0	0.0181178	0.0106891	0	1	1	0	1	0	0	0	1	0	0	0
Bacteria;;;Firmicutes;;Clostridia;;Clostridiales;;Lachnospiraceae;;DQ015519_g;DQ015519_g_uc	DQ015519_g_uc	0.444444	0.333333	0.444444	0	0.01208	0.0193	0.01374	0	0	0	0.06188	0	0.0118889	0.00673324	0	0	0.20401	0	0.02023	0	0	0.03595	0	0.02891	0.0222984	0	0	0.04218	0.81392	0.03709	0	0	0.01032	0	0.10039	0.0893669	0	1	1	1	0	0	0	1	0	0	0	1
Bacteria;;;Firmicutes;;Clostridia;;Clostridiales;;Lachnospiraceae;;EF099428_g;EF098714_s	EF098714_s	0.444444	0.333333	0.666667	0	0	0.07719	0	0.02665	0.24061	0.05329	0	0	0.0441933	0.0263059	0	0.06155	0.017	0	0	0	0	0.01798	0	0.0107256	0.00683673	0.04868	0.09281	0.04218	0	0.07418	0.02837	0	0	0.03249	0.0354122	0.0110802	0	0	1	0	1	1	1	0	0	0	1	1
Bacteria;;;Firmicutes;;Clostridia;;Clostridiales;;Lachnospiraceae;;EF406557_g;EF406557_g_uc	EF406557_g_uc	0.444444	0.333333	0.111111	0.01426	0.06039	0	0	0.02665	0	0	0.06188	0	0.0181311	0.00868509	0	0.06155	0	0	0.02023	0	0	0	0.01054	0.0102578	0.00683308	0	0	0	0	0	0	0.03527	0	0	0.00391889	0.00391889	1	1	0	0	1	0	0	1	0	0	1	0
Bacteria;;;Firmicutes;;Clostridia;;Clostridiales;;Lachnospiraceae;;EF406557_g;EF406557_s	EF406557_s	0.444444	0.444444	0.777778	0	0.07247	0	0.01374	0	0.07403	0	0.10314	0	0.0292644	0.0138701	0.36969	0.26158	0	0	0.06068	0	0.24765	0	0	0.1044	0.0488781	0.06815	0	0.37959	0	0.03709	0.05674	0.03527	0.02064	0.09747	0.0772167	0.0392352	0	1	0	1	0	1	0	1	0	1	1	0
Bacteria;;;Firmicutes;;Clostridia;;Clostridiales;;Lachnospiraceae;;EF406643_g;EF406643_g_uc	EF406643_g_uc	0.444444	0.222222	0.555556	0.01426	0	0.0193	0	0.01333	0.05552	0	0	0	0.0113789	0.00609039	0	0	0	0.01662	0.04045	0	0	0	0	0.00634111	0.00464061	0.01947	0	0	0	0.03709	0.02837	0.03527	0.02064	0	0.0156489	0.00530409	1	0	1	0	1	1	0	0	0	0	0	0
Bacteria;;;Firmicutes;;Clostridia;;Clostridiales;;Lachnospiraceae;;EF406722_g;EF406722_s	EF406722_s	0.444444	0.333333	0.777778	0	0.02416	0	0	0.03998	0	0.02665	0.04125	0	0.0146711	0.00607444	0	0.01539	0	0	0.10113	0	0	0.05393	0	0.0189389	0.0118699	0.03894	0.0464	0.12653	0	0.11128	0.05674	0.07055	0.04128	0	0.0546356	0.0144807	0	1	0	0	1	0	1	1	0	0	1	0
Bacteria;;;Firmicutes;;Clostridia;;Clostridiales;;Lachnospiraceae;;EF406724_g;EF406724_g_uc	EF406724_g_uc	0.444444	0	0	0	0	0.0386	0.06869	0	0.03702	0	0.02063	0	0.0183267	0.00831795	0	0	0	0	0	0	0	0	0	0	0	0	0	0	0	0	0	0	0	0	0	0	0	0	1	1	0	1	0	1	0	0	0	0
Bacteria;;;Firmicutes;;Clostridia;;Clostridiales;;Lachnospiraceae;;EU453572_g;EU453572_g_uc	EU453572_g_uc	0.444444	0.333333	0.444444	0.01426	0.02416	0	0	0	0	0.01332	0	0.01649	0.00758111	0.00316038	0	0	0	0.08308	0	0.04598	0	0.08988	0	0.0243267	0.012785	0.00974	0	0	0.11226	0	0	0.03527	0.02064	0	0.0197678	0.0122759	1	1	0	0	0	0	1	0	1	0	0	0
Bacteria;;;Firmicutes;;Clostridia;;Clostridiales;;Lachnospiraceae;;EU504118_g;EU504118_g_uc	EU504118_g_uc	0.444444	0	0	0	0	0	0.02748	0.01333	0	0	0.02063	0.01649	0.00865889	0.00364305	0	0	0	0	0	0	0	0	0	0	0	0	0	0	0	0	0	0	0	0	0	0	0	0	0	1	1	0	0	1	1	0	0	0
Bacteria;;;Firmicutes;;Clostridia;;Clostridiales;;Lachnospiraceae;;EU507327_g;EU507327_g_uc	EU507327_g_uc	0.444444	0.333333	0.111111	0	0.03624	0.0386	0	0.02665	0	0	0.06188	0	0.0181522	0.00779701	0	0	0	0	0.04045	0.09195	0	0.03595	0	0.0187056	0.0106942	0	0	0	0	0	0	0	0.01032	0	0.00114667	0.00114667	0	1	1	0	1	0	0	1	0	0	0	0
Bacteria;;;Firmicutes;;Clostridia;;Clostridiales;;Lachnospiraceae;;EU508133_g;EU508133_g_uc	EU508133_g_uc	0.444444	0.222222	0.111111	0.02851	0	0.0386	0	0.01333	0	0.01332	0	0	0.0104178	0.00483207	0	0.01539	0	0	0.02023	0	0	0	0	0.00395778	0.00264871	0	0	0	0	0	0	0	0.04128	0	0.00458667	0.00458667	1	0	1	0	1	0	1	0	0	0	1	0
Bacteria;;;Firmicutes;;Clostridia;;Clostridiales;;Lachnospiraceae;;EU508133_g;EU508133_s	EU508133_s	0.444444	0.333333	0.777778	0.02851	0	0.0386	0	0	0	0.01332	0	0.01649	0.0107689	0.00487112	0.07394	0.04616	0	0	0.10113	0	0	0	0	0.0245811	0.0131165	0.06815	0.88167	0.16871	0.22453	0	0.28369	0.14109	0.19608	0	0.218213	0.0890649	1	0	1	0	0	0	1	0	1	1	1	0
Bacteria;;;Firmicutes;;Clostridia;;Clostridiales;;Lachnospiraceae;;EU509117_g;EU509117_g_uc	EU509117_g_uc	0.444444	0.111111	0.111111	0	0.03624	0	0.02748	0.0533	0.05552	0	0	0	0.0191711	0.00806576	0.03697	0	0	0	0	0	0	0	0	0.00410778	0.00410778	0	0	0	0	0.07418	0	0	0	0	0.00824222	0.00824222	0	1	0	1	1	1	0	0	0	1	0	0
Bacteria;;;Firmicutes;;Clostridia;;Clostridiales;;Lachnospiraceae;;GQ451310_g;GQ451310_g_uc	GQ451310_g_uc	0.444444	0.111111	0	0	0	0.27017	0.04121	0.19989	0	0	0	0.39584	0.10079	0.0499872	0	0	0	0	0	0	0	0	0.09488	0.0105422	0.0105422	0	0	0	0	0	0	0	0	0	0	0	0	0	1	1	1	0	0	0	1	0	0	0
Bacteria;;;Firmicutes;;Clostridia;;Clostridiales;;Lachnospiraceae;;GQ451310_g;GQ451310_s	GQ451310_s	0.444444	0.111111	0	0	0	0.07719	0.01374	0.02665	0	0	0	0.09896	0.02406	0.0126054	0	0	0	0	0	0	0	0	0.01054	0.00117111	0.00117111	0	0	0	0	0	0	0	0	0	0	0	0	0	1	1	1	0	0	0	1	0	0	0
Bacteria;;;Firmicutes;;Clostridia;;Clostridiales;;Peptostreptococcaceae;;Clostridium_g4;FJ660495_s	FJ660495_s	0.444444	0.888889	0.555556	0.05702	0	0	0	1.09275	0	0.02665	0	0.04948	0.136211	0.119811	0.14787	0.03077	0.27202	0.18278	0.34385	0.09195	0	0.08988	0.03163	0.132306	0.0388085	0.30182	0	0	0.02807	0.07418	0	0.21164	0.01032	0	0.0695589	0.0370319	1	0	0	0	1	0	1	0	1	1	1	1
Bacteria;;;Firmicutes;;Clostridia;;Clostridiales;;Ruminococcaceae;;4P001450_g;4P001450_s	4P001450_s	0.444444	0	0	0.05702	0	0	0	0.01333	0.05552	0	0.04125	0	0.0185689	0.00842431	0	0	0	0	0	0	0	0	0	0	0	0	0	0	0	0	0	0	0	0	0	0	1	0	0	0	1	1	0	1	0	0	0	0
Bacteria;;;Firmicutes;;Clostridia;;Clostridiales;;Ruminococcaceae;;DQ905034_g;4P000373_s	4P000373_s	0.444444	0.333333	0.444444	0	0.26573	0.05789	0	0.03998	0	0	0.39191	0	0.0839456	0.0479777	0.03697	0.15387	0	0	0	0	0.09906	0	0	0.0322111	0.0188258	0.37971	0.46404	0	0	0	0.11348	0.31746	0	0	0.141632	0.0637524	0	1	1	0	1	0	0	1	0	1	1	0
Bacteria;;;Firmicutes;;Clostridia;;Clostridiales;;Ruminococcaceae;;EF404684_g;4P001213_s	4P001213_s	0.444444	0	0	0.08553	0	0	0.21981	0.02665	0	0	0.02063	0	0.03918	0.0244245	0	0	0	0	0	0	0	0	0	0	0	0	0	0	0	0	0	0	0	0	0	0	1	0	0	1	1	0	0	1	0	0	0	0
Bacteria;;;Firmicutes;;Clostridia;;Clostridiales;;Ruminococcaceae;;EF404684_g;GQ009461_s	GQ009461_s	0.444444	0.222222	0.333333	0	0.01208	0.38595	0	0	0.05552	0.02665	0	0	0.0533556	0.0420441	0	0.01539	0	0.08308	0	0	0	0	0	0.0109411	0.00917558	0.05842	0	0	0	0.03709	0	0	0.23736	0	0.0369856	0.0260387	0	1	1	0	0	1	1	0	0	0	1	0
Bacteria;;;Firmicutes;;Clostridia;;Clostridiales;;Ruminococcaceae;;EU509847_g;EU509847_s	EU509847_s	0.444444	0	0.111111	0.35638	0.04832	0.19298	0	0.01333	0	0	0	0	0.06789	0.0417131	0	0	0	0	0	0	0	0	0	0	0	0	0	0	0	0	0	0	0	0.55231	0.0613678	0.0613678	1	1	1	0	1	0	0	0	0	0	0	0
Bacteria;;;Firmicutes;;Clostridia;;Clostridiales;;Veillonellaceae;;Veillonellaceae_uc;Veillonellaceae_uc_s	Veillonellaceae_uc_s	0.444444	0	0	0	0	0	0.01374	0.01333	0.01851	0.01332	0	0	0.00654444	0.002638	0	0	0	0	0	0	0	0	0	0	0	0	0	0	0	0	0	0	0	0	0	0	0	0	0	1	1	1	1	0	0	0	0	0
Bacteria;;;Proteobacteria;;Gammaproteobacteria;;Enterobacteriales;;Enterobacteriaceae;;Escherichia;Escherichia_uc	Escherichia_uc	0.444444	0.222222	0	0	0	0.0193	0.01374	0.03998	0	0	0	0.08247	0.0172767	0.00933529	0	0.06155	0.034	0	0	0	0	0	0	0.0106167	0.00738803	0	0	0	0	0	0	0	0	0	0	0	0	0	1	1	1	0	0	0	1	0	1	1
Bacteria;;;Tenericutes;;Mollicutes;;AM275436_o;;EF445272_f;;EF445272_g;EU455880_s	EU455880_s	0.444444	0	0	0.14255	0	0.15438	0.04121	0	0	0.02665	0	0	0.0405322	0.0210081	0	0	0	0	0	0	0	0	0	0	0	0	0	0	0	0	0	0	0	0	0	0	1	0	1	1	0	0	1	0	0	0	0	0
Bacteria;;;Verrucomicrobia;;Verrucomicrobiae;;Verrucomicrobiae_uc;;Verrucomicrobiae_uc_f;;Verrucomicrobiae_uc_g;Verrucomicrobiae_uc_s	Verrucomicrobiae_uc_s	0.444444	0.333333	0	0.07128	0.02416	0	0	0.01333	0	0	0.02063	0	0.0143778	0.00782388	0	0.01539	0	0	0	0.02299	0	0.01798	0	0.00626222	0.00319664	0	0	0	0	0	0	0	0	0	0	0	1	1	0	0	1	0	0	1	0	0	1	0
Bacteria;;;Verrucomicrobia;;Verrucomicrobiae;;Verrucomicrobiales;;Verrucomicrobiales_uc;;Verrucomicrobiales_uc_g;Verrucomicrobiales_uc_s	Verrucomicrobiales_uc_s	0.444444	0.444444	0	0.96935	0.74888	0	0.01374	0	0.07403	0	0	0	0.200667	0.126036	0	0	0.017	0.06647	0.10113	0	0	0.05393	0	0.0265033	0.0126497	0	0	0	0	0	0	0	0	0	0	0	1	1	0	1	0	1	0	0	0	0	0	1
Bacteria;;;Actinobacteria;;Actinobacteria_c;;Planktophila_o;;Planktophila_f;;EU800434_g;EU800434_s	EU800434_s	0.333333	0.111111	0	0	0	0.0193	0	0.01333	0.01851	0	0	0	0.00568222	0.00289206	0	0.03077	0	0	0	0	0	0	0	0.00341889	0.00341889	0	0	0	0	0	0	0	0	0	0	0	0	0	1	0	1	1	0	0	0	0	1	0
Bacteria;;;Actinobacteria;;Coriobacteriia;;Coriobacteriales;;Coriobacteriaceae;;EU504948_g;EU504948_s	EU504948_s	0.333333	0	0.111111	0	0	0.0193	0.01374	0	0	0.01332	0	0	0.00515111	0.00263495	0	0	0	0	0	0	0	0	0	0	0	0	0	0	0	0	0	0.03527	0	0	0.00391889	0.00391889	0	0	1	1	0	0	1	0	0	0	0	0
Bacteria;;;Bacteroidetes;;Bacteroidetes_uc;;Bacteroidetes_uc_o;;Bacteroidetes_uc_f;;Bacteroidetes_uc_g;Bacteroidetes_uc_s	Bacteroidetes_uc_s	0.333333	0.222222	0	0.05702	0	0.05789	0	0	0	0.01332	0	0	0.0142478	0.00829404	0	0	0	0	0.02023	0	0	0.03595	0	0.00624222	0.00433168	0	0	0	0	0	0	0	0	0	0	0	1	0	1	0	0	0	1	0	0	0	0	0
Bacteria;;;Bacteroidetes;;Bacteroidia;;Bacteroidales;;Bacteroidaceae;;Bacteroides;Bacteroides acidifaciens	Bacteroides acidifaciens	0.333333	0.222222	0.222222	0.01426	0	0	0.01374	0.02665	0	0	0	0	0.00607222	0.00327132	0	52.1003	0	0	0	0	0	0	53.1309	11.6924	7.73425	0	0	0.04218	33.2585	0	0	0	0	0	3.70007	3.6948	1	0	0	1	1	0	0	0	0	0	1	0
Bacteria;;;Bacteroidetes;;Bacteroidia;;Bacteroidales;;EF602759_f;;EF603769_g;EF099010_s	EF099010_s	0.333333	0.222222	0.222222	0.61297	0	0	1.93708	0	1.09199	0	0	0	0.404671	0.231139	0	0	0	0.4985	0	0.04598	0	0	0	0.0604978	0.0549844	0	1.02088	0	0	0	0	0	1.22807	0	0.249883	0.166182	1	0	0	1	0	1	0	0	0	0	0	0
Bacteria;;;Bacteroidetes;;Bacteroidia;;Bacteroidales;;Prevotellaceae;;Prevotellaceae_uc;Prevotellaceae_uc_s	Prevotellaceae_uc_s	0.333333	0	0	0	0	0.0193	0	0.07996	0.14807	0	0	0	0.0274811	0.017438	0	0	0	0	0	0	0	0	0	0	0	0	0	0	0	0	0	0	0	0	0	0	0	0	1	0	1	1	0	0	0	0	0	0
Bacteria;;;Bacteroidetes;;Sphingobacteria;;Sphingobacteriales;;Chitinophagaceae;;Lacibacter;DQ404908_s	DQ404908_s	0.333333	0.111111	0	0	0	0	0	0.03998	0.01851	0.01332	0	0	0.00797889	0.00463303	0	0.09232	0	0	0	0	0	0	0	0.0102578	0.0102578	0	0	0	0	0	0	0	0	0	0	0	0	0	0	0	1	1	1	0	0	0	1	0
Bacteria;;;Firmicutes;;Bacilli;;Bacillales;;Turicibacter_f;;Turicibacter;Turicibacter_uc	Turicibacter_uc	0.333333	0.333333	0	0	0	0	0	0.02665	0	0.06661	0	0.01649	0.0121944	0.00752837	0	0.06155	0.017	0	0	0	0	0	0.01054	0.00989889	0.0067768	0	0	0	0	0	0	0	0	0	0	0	0	0	0	0	1	0	1	0	1	0	1	1
Bacteria;;;Firmicutes;;Bacilli;;Bacilli_uc;;Bacilli_uc_f;;Bacilli_uc_g;Bacilli_uc_s	Bacilli_uc_s	0.333333	0.111111	0	0	0	0	0	0.03998	0	0.03997	0	0.01649	0.0107156	0.00581487	0	0	0	0	0	0	0	0	0.01054	0.00117111	0.00117111	0	0	0	0	0	0	0	0	0	0	0	0	0	0	0	1	0	1	0	1	0	0	0
Bacteria;;;Firmicutes;;Bacilli;;Lactobacillales;;Leuconostocaceae;;Leuconostoc;Leuconostoc citreum	Leuconostoc citreum	0.333333	0.111111	0.222222	0.01426	0	0.0386	0	0	0.01851	0	0	0	0.00793	0.00451842	0	0	0	0	0	0	0	0	0.01054	0.00117111	0.00117111	0	0	0	0	0	0.05674	0	0.01032	0	0.00745111	0.00626527	1	0	1	0	0	1	0	0	0	0	0	0
Bacteria;;;Firmicutes;;Clostridia;;Clostridiales;;DQ809526_f;;DQ809526_f_uc;DQ809526_f_uc_s	DQ809526_f_uc_s	0.333333	0.222222	0.111111	0	0	0	0.02748	0.01333	0	0	0.04125	0	0.00911778	0.00511832	0	0	0	0.01662	0.02023	0	0	0	0	0.00409444	0.00272488	0	0	0	0	0	0	0	0.03096	0	0.00344	0.00344	0	0	0	1	1	0	0	1	0	0	0	0
Bacteria;;;Firmicutes;;Clostridia;;Clostridiales;;EF098426_f;;EF098426_f_uc;EF098426_f_uc_s	EF098426_f_uc_s	0.333333	0	0	0.01426	0.02416	0	0	0	0	0	0.02063	0	0.00656111	0.00338546	0	0	0	0	0	0	0	0	0	0	0	0	0	0	0	0	0	0	0	0	0	0	1	1	0	0	0	0	0	1	0	0	0	0
Bacteria;;;Firmicutes;;Clostridia;;Clostridiales;;EF098426_f;;EF098426_g;EU453843_s	EU453843_s	0.333333	0.222222	0.555556	0	0	0	0.01374	0	0	0.01332	0.02063	0	0.00529889	0.00273634	0	0.01539	0	0	0	0.06897	0	0	0	0.00937333	0.00764033	0.06815	0	0.04218	0.02807	0	0	0	0.11352	0.03249	0.0316011	0.012999	0	0	0	1	0	0	1	1	0	0	1	0
Bacteria;;;Firmicutes;;Clostridia;;Clostridiales;;EF406702_f;;EF406702_g;EF406702_g_uc	EF406702_g_uc	0.333333	0	0	0.01426	0.01208	0	0	0.02665	0	0	0	0	0.00588778	0.00322211	0	0	0	0	0	0	0	0	0	0	0	0	0	0	0	0	0	0	0	0	0	0	1	1	0	0	1	0	0	0	0	0	0	0
Bacteria;;;Firmicutes;;Clostridia;;Clostridiales;;EF436324_f;;EF436324_g;EF436324_g_uc	EF436324_g_uc	0.333333	0.111111	0	0.02851	0	0	0	0	0	0	0.04125	0.03299	0.0114167	0.00580907	0	0	0.08501	0	0	0	0	0	0	0.00944556	0.00944556	0	0	0	0	0	0	0	0	0	0	0	1	0	0	0	0	0	0	1	1	0	0	1
Bacteria;;;Firmicutes;;Clostridia;;Clostridiales;;Lachnospiraceae;;4P001325_g;4P001325_s	4P001325_s	0.333333	0.111111	0	0	0	0	0.02748	0	0.01851	0.01332	0	0	0.00659	0.00350464	0	0	0	0	0	0	0.04953	0	0	0.00550333	0.00550333	0	0	0	0	0	0	0	0	0	0	0	0	0	0	1	0	1	1	0	0	0	0	0
Bacteria;;;Firmicutes;;Clostridia;;Clostridiales;;Lachnospiraceae;;Blautia;Blautia_uc	Blautia_uc	0.333333	0	0.111111	0	0.01208	0	0.01374	0	0	0	0	0.03299	0.00653444	0.00379832	0	0	0	0	0	0	0	0	0	0	0	0	0.0464	0	0	0	0	0	0	0	0.00515556	0.00515556	0	1	0	1	0	0	0	0	1	0	0	0
Bacteria;;;Firmicutes;;Clostridia;;Clostridiales;;Lachnospiraceae;;Clostridium_g12;EU457907_s	EU457907_s	0.333333	0.555556	0.555556	0	0	0	0.01374	0	0	0.01332	0.02063	0	0.00529889	0.00273634	0.11091	0.04616	0	0	0.04045	0	0.04953	0.01798	0	0.0294478	0.0123827	0.00974	0	0.08435	0	0.07418	0	0	0.03096	0.03249	0.0257467	0.0110306	0	0	0	1	0	0	1	1	0	1	1	0
Bacteria;;;Firmicutes;;Clostridia;;Clostridiales;;Lachnospiraceae;;Clostridium_g9;EU462118_s	EU462118_s	0.333333	0.666667	0.444444	0	0.01208	0	0.01374	0.01333	0	0	0	0	0.00435	0.00217977	0.03697	0.03077	0	0	0.06068	0.06897	0	0.01798	0.02108	0.0262722	0.00858623	0.00974	0.0464	0	0	0	0	0	0.03096	0.03249	0.0132878	0.00609287	0	1	0	1	1	0	0	0	0	1	1	0
Bacteria;;;Firmicutes;;Clostridia;;Clostridiales;;Lachnospiraceae;;Clostridium_g9;EU510351_s	EU510351_s	0.333333	0.444444	0.333333	0	0	0	0.01374	0.02665	0	0.03997	0	0	0.00892889	0.00497087	0	0	0.017	0.03323	0	0.02299	0	0.05393	0	0.0141278	0.00649131	0.05842	0	0	0	0	0	0.10582	0.01032	0	0.0193956	0.0125452	0	0	0	1	1	0	1	0	0	0	0	1
Bacteria;;;Firmicutes;;Clostridia;;Clostridiales;;Lachnospiraceae;;Dorea;Dorea_uc	Dorea_uc	0.333333	0	0.333333	0	0	0	0.02748	0.01333	0	0	0.02063	0	0.00682667	0.00361134	0	0	0	0	0	0	0	0	0	0	0	0	0.0464	0.04218	0.02807	0	0	0	0	0	0.0129611	0.00667512	0	0	0	1	1	0	0	1	0	0	0	0
Bacteria;;;Firmicutes;;Clostridia;;Clostridiales;;Lachnospiraceae;;DQ015519_g;DQ015519_s	DQ015519_s	0.333333	0.555556	0.222222	0	0.10871	0.0193	0	0	0	0	0.20627	0	0.0371422	0.0242446	0.03697	0	0.76505	0.11632	0.50566	0	0	0.03595	0	0.162217	0.0928226	0	0	0.12653	0	0.18546	0	0	0	0	0.0346656	0.0234491	0	1	1	0	0	0	0	1	0	1	0	1
Bacteria;;;Firmicutes;;Clostridia;;Clostridiales;;Lachnospiraceae;;DQ071475_g;DQ071475_g_uc	DQ071475_g_uc	0.333333	0.111111	0.333333	0	0.02416	0	0.01374	0	0	0	0	0.01649	0.00604333	0.00315286	0	0	0	0.01662	0	0	0	0	0	0.00184667	0.00184667	0.01947	0.0464	0	0	0	0	0	0.01032	0	0.00846556	0.00526196	0	1	0	1	0	0	0	0	1	0	0	0
Bacteria;;;Firmicutes;;Clostridia;;Clostridiales;;Lachnospiraceae;;EF099428_g;EF099428_g_uc	EF099428_g_uc	0.333333	0.111111	0	0	0	0.0193	0	0.01333	0	0.06661	0	0	0.0110267	0.00735299	0	0.01539	0	0	0	0	0	0	0	0.00171	0.00171	0	0	0	0	0	0	0	0	0	0	0	0	0	1	0	1	0	1	0	0	0	1	0
Bacteria;;;Firmicutes;;Clostridia;;Clostridiales;;Lachnospiraceae;;EF406575_g;EF406575_s	EF406575_s	0.333333	0.333333	0.666667	0	0.01208	0	0	0.06663	0	0	0.06188	0	0.0156211	0.0092934	0	0	0.034	0	0.08091	0	0	0.03595	0	0.0167622	0.00947664	0.1071	0	0	0.0842	0	0.05674	0.24691	0.03096	0.09747	0.0692644	0.0263589	0	1	0	0	1	0	0	1	0	0	0	1
Bacteria;;;Firmicutes;;Clostridia;;Clostridiales;;Lachnospiraceae;;EF406643_g;EF406643_s	EF406643_s	0.333333	0.222222	0.222222	0	0	0	0.01374	0	0.09254	0.03997	0	0	0.01625	0.0105234	0	0.01539	0	0	0	0.02299	0	0	0	0.00426444	0.00289089	0.01947	0	0	0.05613	0	0	0	0	0	0.0084	0.00634059	0	0	0	1	0	1	1	0	0	0	1	0
Bacteria;;;Firmicutes;;Clostridia;;Clostridiales;;Lachnospiraceae;;EF409953_g;EF409953_g_uc	EF409953_g_uc	0.333333	0.333333	0.111111	0	0	0	0.01374	0.02665	0	0	0.02063	0	0.00678	0.00355686	0	0	0	0.01662	0.04045	0	0.04953	0	0	0.0118444	0.00656488	0	0	0	0.02807	0	0	0	0	0	0.00311889	0.00311889	0	0	0	1	1	0	0	1	0	0	0	0
Bacteria;;;Firmicutes;;Clostridia;;Clostridiales;;Lachnospiraceae;;EU504398_g;EU504398_g_uc	EU504398_g_uc	0.333333	0.222222	0	0	0.02416	0	0	0.01333	0	0	0.02063	0	0.00645778	0.00335755	0	0	0	0.01662	0	0	0	0	0.02108	0.00418889	0.00279551	0	0	0	0	0	0	0	0	0	0	0	0	1	0	0	1	0	0	1	0	0	0	0
Bacteria;;;Firmicutes;;Clostridia;;Clostridiales;;Lachnospiraceae;;EU506900_g;EU506900_s	EU506900_s	0.333333	0.111111	0.444444	0.04277	0	0	0	0	0.07403	0	0	0.01649	0.01481	0.00882516	0.03697	0	0	0	0	0	0	0	0	0.00410778	0.00410778	0	0.27842	0	0.02807	0	0.02837	0	0.5676	0	0.100273	0.0657	1	0	0	0	0	1	0	0	1	1	0	0
Bacteria;;;Firmicutes;;Clostridia;;Clostridiales;;Lachnospiraceae;;EU622778_g;EU622778_g_uc	EU622778_g_uc	0.333333	0.222222	0.222222	0	0	0	0	0.11994	0	0	0.12376	0.08247	0.0362411	0.0185153	0	0	0	0.01662	0	0	0	0.05393	0	0.00783889	0.0060457	0	0	0	0	0	0	0	0.03096	0.03249	0.00705	0.00466488	0	0	0	0	1	0	0	1	1	0	0	0
Bacteria;;;Firmicutes;;Clostridia;;Clostridiales;;Lachnospiraceae;;GQ864252_g;GQ864252_g_uc	GQ864252_g_uc	0.333333	0	0	0	0	0	0	0.01333	0.01851	0	0.04125	0	0.00812111	0.00475555	0	0	0	0	0	0	0	0	0	0	0	0	0	0	0	0	0	0	0	0	0	0	0	0	0	0	1	1	0	1	0	0	0	0
Bacteria;;;Firmicutes;;Clostridia;;Clostridiales;;Peptostreptococcaceae;;Clostridium_g4;Clostridium_g4_uc	Clostridium_g4_uc	0.333333	0.222222	0.111111	0.01426	0	0	0.01374	0.17324	0	0	0	0	0.02236	0.018968	0	0	0	0	0	0.02299	0	0.0719	0	0.0105433	0.00807748	0	0	0	0	0	0	0	0.01032	0	0.00114667	0.00114667	1	0	0	1	1	0	0	0	0	0	0	0
Bacteria;;;Firmicutes;;Clostridia;;Clostridiales;;Ruminococcaceae;;4P001450_g;4P001450_g_uc	4P001450_g_uc	0.333333	0	0	0.04277	0	0	0	0.01333	0	0.02665	0	0	0.00919444	0.00521262	0	0	0	0	0	0	0	0	0	0	0	0	0	0	0	0	0	0	0	0	0	0	1	0	0	0	1	0	1	0	0	0	0	0
Bacteria;;;Firmicutes;;Clostridia;;Clostridiales;;Ruminococcaceae;;DQ905034_g;EF406869_s	EF406869_s	0.333333	0.333333	0.777778	0	0	0	0.01374	0.03998	0	0	0.12376	0	0.01972	0.0137456	0	0	0	0.03323	0.02023	0.02299	0	0	0	0.00849444	0.00439796	0.04868	0.09281	0.12653	0	0.4822	0	0.03527	0.02064	0.19493	0.111229	0.0510761	0	0	0	1	1	0	0	1	0	0	0	0
Bacteria;;;Firmicutes;;Clostridia;;Clostridiales;;Ruminococcaceae;;EF400892_g;4P001242_s	4P001242_s	0.333333	0	0.222222	0.01426	0	0	0.63195	0	0	0.26645	0	0	0.101407	0.0724578	0	0	0	0	0	0	0	0	0	0	0	0	0	0	2.97502	0	0	0	12.9205	0	1.76617	1.43235	1	0	0	1	0	0	1	0	0	0	0	0
Bacteria;;;Firmicutes;;Clostridia;;Clostridiales;;Ruminococcaceae;;EF400892_g;EF400892_g_uc	EF400892_g_uc	0.333333	0	0.111111	0	0	0	0.21981	0	0	0.05329	0.04125	0	0.0349278	0.0241173	0	0	0	0	0	0	0	0	0	0	0	0	0	0	0	0	0	0	0.66047	0	0.0733856	0.0733856	0	0	0	1	0	0	1	1	0	0	0	0
Bacteria;;;Firmicutes;;Clostridia;;Clostridiales;;Ruminococcaceae;;EF404684_g;EF404684_s	EF404684_s	0.333333	0.111111	0.111111	0.01426	0	0.25087	0.04121	0	0	0	0	0	0.0340378	0.02749	0	0	0	0.01662	0	0	0	0	0	0.00184667	0.00184667	0	0	0	0	0	0	0	0.08256	0	0.00917333	0.00917333	1	0	1	1	0	0	0	0	0	0	0	0
Bacteria;;;Firmicutes;;Clostridia;;Clostridiales;;Ruminococcaceae;;EU509847_g;EU509847_g_uc	EU509847_g_uc	0.333333	0	0	0.15681	0	0.0193	0	0.01333	0	0	0	0	0.0210489	0.01714	0	0	0	0	0	0	0	0	0	0	0	0	0	0	0	0	0	0	0	0	0	0	1	0	1	0	1	0	0	0	0	0	0	0
Bacteria;;;Firmicutes;;Clostridia;;Clostridiales;;Ruminococcaceae;;EU622658_g;EU622658_g_uc	EU622658_g_uc	0.333333	0.555556	0.333333	0.02851	0	0	0	0	0	0	0.02063	0.06597	0.01279	0.00756289	0	0.03077	0.017	0.03323	0	0	0	0.01798	0.04217	0.0156833	0.00556266	0.03894	0.0464	0	0	0	0	0	0.03096	0	0.0129222	0.00658803	1	0	0	0	0	0	0	1	1	0	1	1
Bacteria;;;Firmicutes;;Clostridia;;Clostridiales;;Ruminococcaceae;;Oscillibacter;4P001161_s	4P001161_s	0.333333	0.444444	0.777778	0	0.02416	0	0	0.33316	0	0	0.04125	0	0.0442856	0.0364444	0.03697	0	0.034	0.06647	0.04045	0	0	0	0	0.0197656	0.00838414	0.09736	0.09281	0	0.02807	0	0.05674	0.14109	0.03096	0.09747	0.0605	0.0164668	0	1	0	0	1	0	0	1	0	1	0	1
Bacteria;;;Firmicutes;;Clostridia;;Clostridiales;;Ruminococcaceae;;Oscillibacter;EU622675_s	EU622675_s	0.333333	0	0.333333	0	0.02416	0	0	0.02665	0	0	0.04125	0	0.0102289	0.0053409	0	0	0	0	0	0	0	0	0	0	0	0.00974	0	0	0	0	0	0.03527	0.02064	0	0.00729444	0.00422619	0	1	0	0	1	0	0	1	0	0	0	0
Bacteria;;;Firmicutes;;Clostridia;;Clostridiales;;Ruminococcaceae;;Ruminococcus;Ruminococcus_uc	Ruminococcus_uc	0.333333	0.222222	0	0	0.06039	0	0	0	0.03702	0	0	0.06597	0.0181533	0.00943073	0	0	0	0	0.02023	0	0	0.01798	0	0.00424556	0.00281442	0	0	0	0	0	0	0	0	0	0	0	0	1	0	0	0	1	0	0	1	0	0	0
Bacteria;;;Tenericutes;;Mollicutes;;Acholeplasmatales;;Acholeplasmataceae;;Acholeplasmataceae_uc;Acholeplasmataceae_uc_s	Acholeplasmataceae_uc_s	0.333333	0	0	0	0	0	0	0.01333	0	0.01332	0	0.41234	0.0487767	0.0454861	0	0	0	0	0	0	0	0	0	0	0	0	0	0	0	0	0	0	0	0	0	0	0	0	0	0	1	0	1	0	1	0	0	0
Bacteria;;;Tenericutes;;Mollicutes;;AM275436_o;;EU844239_f;;4P001145_g;4P001145_g_uc	4P001145_g_uc	0.333333	0	0	0	0.02416	0.0193	0.01374	0	0	0	0	0	0.00635556	0.00329445	0	0	0	0	0	0	0	0	0	0	0	0	0	0	0	0	0	0	0	0	0	0	0	1	1	1	0	0	0	0	0	0	0	0
Bacteria;;;Actinobacteria;;Actinobacteria_c;;Actinobacteria_c_uc;;Actinobacteria_c_uc_f;;Actinobacteria_c_uc_g;Actinobacteria_c_uc_s	Actinobacteria_c_uc_s	0.222222	0.111111	0	0.01426	0	0	0	0	0	0	0	0.01649	0.00341667	0.00226754	0	0.01539	0	0	0	0	0	0	0	0.00171	0.00171	0	0	0	0	0	0	0	0	0	0	0	1	0	0	0	0	0	0	0	1	0	1	0
Bacteria;;;Actinobacteria;;Actinobacteria_c;;Bifidobacteriales;;Bifidobacteriaceae;;Bifidobacterium;Bifidobacterium_uc	Bifidobacterium_uc	0.222222	0	0	0	0.01208	0.0193	0	0	0	0	0	0	0.00348667	0.00238341	0	0	0	0	0	0	0	0	0	0	0	0	0	0	0	0	0	0	0	0	0	0	0	1	1	0	0	0	0	0	0	0	0	0
Bacteria;;;Actinobacteria;;Actinobacteria_c;;Bifidobacteriales;;Bifidobacteriales_uc;;Bifidobacteriales_uc_g;Bifidobacteriales_uc_s	Bifidobacteriales_uc_s	0.222222	0	0	0	0	0	0	0	0	0.03997	0.02063	0	0.00673333	0.00473632	0	0	0	0	0	0	0	0	0	0	0	0	0	0	0	0	0	0	0	0	0	0	0	0	0	0	0	0	1	1	0	0	0	0
Bacteria;;;Actinobacteria;;Actinobacteria_c;;Micrococcales;;Micrococcales_uc;;Micrococcales_uc_g;Micrococcales_uc_s	Micrococcales_uc_s	0.222222	0	0	0	0	0	0	0	0.01851	0	0.08251	0	0.0112244	0.00914135	0	0	0	0	0	0	0	0	0	0	0	0	0	0	0	0	0	0	0	0	0	0	0	0	0	0	0	1	0	1	0	0	0	0
Bacteria;;;Actinobacteria;;Actinobacteria_c;;Planktophila_o;;Planktophila_f;;AcI_B;AcI_B_uc	AcI_B_uc	0.222222	0	0	0	0	0	0	0.01333	0	0	0.02063	0	0.00377333	0.00256889	0	0	0	0	0	0	0	0	0	0	0	0	0	0	0	0	0	0	0	0	0	0	0	0	0	0	1	0	0	1	0	0	0	0
Bacteria;;;Actinobacteria;;Coriobacteriia;;Coriobacteriales;;Coriobacteriaceae;;Adlercreutzia;Adlercreutzia_uc	Adlercreutzia_uc	0.222222	0.444444	0	0	0	0	0.04121	0	0	0	0.04125	0	0.00916222	0.00606024	0.03697	0	0	0	0.02023	0.06897	0	0.03595	0	0.0180133	0.00825377	0	0	0	0	0	0	0	0	0	0	0	0	0	0	1	0	0	0	1	0	1	0	0
Bacteria;;;Bacteroidetes;;Bacteroidia;;Bacteroidales;;EF602759_f;;EF406806_g;EF406461_s	EF406461_s	0.222222	0.111111	0.111111	0	0	0	0.02748	0	0	0	0.84571	0	0.0970211	0.0936351	0	0	0	0.23264	0	0	0	0	0	0.0258489	0.0258489	0	0	0	0	0	0	0	0	0.19493	0.0216589	0.0216589	0	0	0	1	0	0	0	1	0	0	0	0
Bacteria;;;Bacteroidetes;;Bacteroidia;;Bacteroidales;;EF602759_f;;EF406806_g;EF406712_s	EF406712_s	0.222222	0	0.111111	0	0	0	0	0	1.40663	0.2931	0	0	0.188859	0.155613	0	0	0	0	0	0	0	0	0	0	0	0	0	0	0	0	0	0.03527	0	0	0.00391889	0.00391889	0	0	0	0	0	1	1	0	0	0	0	0
Bacteria;;;Bacteroidetes;;Bacteroidia;;Bacteroidales;;EF602759_f;;EF406806_g;EF406787_s	EF406787_s	0.222222	0.111111	0.111111	0	0	0	0.01374	0	0	0	0.18564	0	0.0221533	0.0204919	0	0	0	0.03323	0	0	0	0	0	0.00369222	0.00369222	0	0	0	0	0	0	0	0	0.2924	0.0324889	0.0324889	0	0	0	1	0	0	0	1	0	0	0	0
Bacteria;;;Bacteroidetes;;Bacteroidia;;Bacteroidales;;EF602759_f;;EF406806_g;EF406857_s	EF406857_s	0.222222	0	0.222222	0	0	0	0	0	19.8593	20.1439	0	0	4.4448	2.94006	0	0	0	0	0	0	0	0	0	0	0	0	0	0	0	0	30.9504	9.48854	0	0	4.49321	3.46862	0	0	0	0	0	1	1	0	0	0	0	0
Bacteria;;;Bacteroidetes;;Bacteroidia;;Bacteroidales;;EF602759_f;;EF406830_g;EF406866_s	EF406866_s	0.222222	0	0	0	0	0	0	0	0.01851	0	0.06188	0	0.00893222	0.00692589	0	0	0	0	0	0	0	0	0	0	0	0	0	0	0	0	0	0	0	0	0	0	0	0	0	0	0	1	0	1	0	0	0	0
Bacteria;;;Bacteroidetes;;Bacteroidia;;Bacteroidales;;Prevotellaceae;;Prevotella;EF097566_s	EF097566_s	0.222222	0	0.111111	0	0	0	0	0.26652	0.31464	0	0	0	0.0645733	0.0428991	0	0	0	0	0	0	0	0	0	0	0	0	0	0	0.02807	0	0	0	0	0	0.00311889	0.00311889	0	0	0	0	1	1	0	0	0	0	0	0
Bacteria;;;Bacteroidetes;;Bacteroidia;;Bacteroidales;;Prevotellaceae;;Prevotella;Prevotella_uc	Prevotella_uc	0.222222	0	0	0	0	0	0	0.09328	0.01851	0	0	0	0.0124211	0.0103113	0	0	0	0	0	0	0	0	0	0	0	0	0	0	0	0	0	0	0	0	0	0	0	0	0	0	1	1	0	0	0	0	0	0
Bacteria;;;Bacteroidetes;;Cytophagia;;Cytophagales;;Cytophagaceae;;EU800176_g;EU800176_s	EU800176_s	0.222222	0.222222	0	0	0.01208	0	0.02748	0	0	0	0	0	0.00439556	0.00317802	0	0.01539	0	0	0	0	0	0.01798	0	0.00370778	0.00246194	0	0	0	0	0	0	0	0	0	0	0	0	1	0	1	0	0	0	0	0	0	1	0
Bacteria;;;Bacteroidetes;;Cytophagia;;Cytophagales;;Cytophagales_uc;;Cytophagales_uc_g;Cytophagales_uc_s	Cytophagales_uc_s	0.222222	0.111111	0	0	0	0.0193	0	0.01333	0	0	0	0	0.00362556	0.00244914	0	0	0.017	0	0	0	0	0	0	0.00188889	0.00188889	0	0	0	0	0	0	0	0	0	0	0	0	0	1	0	1	0	0	0	0	0	0	1
Bacteria;;;Bacteroidetes;;Flavobacteria;;Flavobacteriales;;Brumimicrobiaceae;;Brumimicrobiaceae_uc;Brumimicrobiaceae_uc_s	Brumimicrobiaceae_uc_s	0.222222	0	0.222222	0	0.03624	0	0	0	0	0.02665	0	0	0.00698778	0.00469056	0	0	0	0	0	0	0	0	0	0	0	0	0.0464	0.04218	0	0	0	0	0	0	0.00984222	0.00651951	0	1	0	0	0	0	1	0	0	0	0	0
Bacteria;;;Bacteroidetes;;Flavobacteria;;Flavobacteriales;;Flavobacteriales_uc;;Flavobacteriales_uc_g;Flavobacteriales_uc_s	Flavobacteriales_uc_s	0.222222	0	0	0	0	0	0	0	0	0.01332	0.02063	0	0.00377222	0.00256838	0	0	0	0	0	0	0	0	0	0	0	0	0	0	0	0	0	0	0	0	0	0	0	0	0	0	0	0	1	1	0	0	0	0
Bacteria;;;Firmicutes;;Bacilli;;Bacillales;;Bacillaceae;;Bacillaceae_uc;Bacillaceae_uc_s	Bacillaceae_uc_s	0.222222	0	0	0	0	0	0	0.01333	0	0.01332	0	0	0.00296111	0.00195859	0	0	0	0	0	0	0	0	0	0	0	0	0	0	0	0	0	0	0	0	0	0	0	0	0	0	1	0	1	0	0	0	0	0
Bacteria;;;Firmicutes;;Bacilli;;Bacillales;;Bacillaceae;;Bacillus;Bacillus subtilis	Bacillus subtilis	0.222222	0	0	0	0	0.0193	0	0.01333	0	0	0	0	0.00362556	0.00244914	0	0	0	0	0	0	0	0	0	0	0	0	0	0	0	0	0	0	0	0	0	0	0	0	1	0	1	0	0	0	0	0	0	0
Bacteria;;;Firmicutes;;Bacilli;;Bacillales;;Turicibacter_f;;Turicibacter_f_uc;Turicibacter_f_uc_s	Turicibacter_f_uc_s	0.222222	0	0	0	0	0	0	0	0	0.01332	0	0.03299	0.00514556	0.00377762	0	0	0	0	0	0	0	0	0	0	0	0	0	0	0	0	0	0	0	0	0	0	0	0	0	0	0	0	1	0	1	0	0	0
Bacteria;;;Firmicutes;;Bacilli;;Lactobacillales;;Lactobacillaceae;;Lactobacillaceae_uc;Lactobacillaceae_uc_s	Lactobacillaceae_uc_s	0.222222	0.111111	0	0	0	0.05789	0	0	0	0	0.02063	0	0.00872444	0.006553	0	0.03077	0	0	0	0	0	0	0	0.00341889	0.00341889	0	0	0	0	0	0	0	0	0	0	0	0	0	1	0	0	0	0	1	0	0	1	0
Bacteria;;;Firmicutes;;Bacilli;;Lactobacillales;;Lactobacillales_uc;;Lactobacillales_uc_g;Lactobacillales_uc_s	Lactobacillales_uc_s	0.222222	0	0	0	0.04832	0	0.02748	0	0	0	0	0	0.00842222	0.0058352	0	0	0	0	0	0	0	0	0	0	0	0	0	0	0	0	0	0	0	0	0	0	0	1	0	1	0	0	0	0	0	0	0	0
Bacteria;;;Firmicutes;;Bacilli;;Lactobacillales;;Leuconostocaceae;;Leuconostoc;Leuconostoc_uc	Leuconostoc_uc	0.222222	0	0	0	0	0	0	0.01333	0.01851	0	0	0	0.00353778	0.0023795	0	0	0	0	0	0	0	0	0	0	0	0	0	0	0	0	0	0	0	0	0	0	0	0	0	0	1	1	0	0	0	0	0	0
Bacteria;;;Firmicutes;;Bacilli;;Lactobacillales;;Streptococcaceae;;Streptococcaceae_uc;Streptococcaceae_uc_s	Streptococcaceae_uc_s	0.222222	0.111111	0	0	0	0	0	0	0.01851	0	0	0.01649	0.00388889	0.00257776	0	0	0	0	0	0	0	0	0.01054	0.00117111	0.00117111	0	0	0	0	0	0	0	0	0	0	0	0	0	0	0	0	1	0	0	1	0	0	0
Bacteria;;;Firmicutes;;Clostridia;;Clostridiales;;4P000686_f;;4P000686_f_uc;4P000686_f_uc_s	4P000686_f_uc_s	0.222222	0	0	0.01426	0	0	0	0.01333	0	0	0	0	0.00306556	0.00202915	0	0	0	0	0	0	0	0	0	0	0	0	0	0	0	0	0	0	0	0	0	0	1	0	0	0	1	0	0	0	0	0	0	0
Bacteria;;;Firmicutes;;Clostridia;;Clostridiales;;Clostridiaceae;;Clostridium;EF436397_s	EF436397_s	0.222222	0.222222	0	0.01426	0	0	0.01374	0	0	0	0	0	0.00311111	0.00205826	0	0	0	0.01662	0	0	0	0	0.01054	0.00301778	0.00205937	0	0	0	0	0	0	0	0	0	0	0	1	0	0	1	0	0	0	0	0	0	0	0
Bacteria;;;Firmicutes;;Clostridia;;Clostridiales;;DQ326408_f;;DQ326408_f_uc;DQ326408_f_uc_s	DQ326408_f_uc_s	0.222222	0	0	0	0	0	0	0	0	0.02665	0.02063	0	0.00525333	0.00351078	0	0	0	0	0	0	0	0	0	0	0	0	0	0	0	0	0	0	0	0	0	0	0	0	0	0	0	0	1	1	0	0	0	0
Bacteria;;;Firmicutes;;Clostridia;;Clostridiales;;EF098426_f;;EF098426_g;EF604610_s	EF604610_s	0.222222	0	0.333333	0	0	0.0386	0	0.01333	0	0	0	0	0.00577	0.00435892	0	0	0	0	0	0	0	0	0	0	0	0.00974	0	0	0	0	0	0.03527	0.06192	0	0.0118811	0.00736214	0	0	1	0	1	0	0	0	0	0	0	0
Bacteria;;;Firmicutes;;Clostridia;;Clostridiales;;EU842806_f;;EU842806_f_uc;EU842806_f_uc_s	EU842806_f_uc_s	0.222222	0.222222	0	0	0	0	0.01374	0	0	0	0.02063	0	0.00381889	0.00259039	0.11091	0	0	0	0.02023	0	0	0	0	0.0145711	0.0122471	0	0	0	0	0	0	0	0	0	0	0	0	0	0	1	0	0	0	1	0	1	0	0
Bacteria;;;Firmicutes;;Clostridia;;Clostridiales;;FJ172794_f;;FJ374214_g;FJ374214_g_uc	FJ374214_g_uc	0.222222	0	0	0	0	0	0.01374	0.01333	0	0	0	0	0.00300778	0.00198975	0	0	0	0	0	0	0	0	0	0	0	0	0	0	0	0	0	0	0	0	0	0	0	0	0	1	1	0	0	0	0	0	0	0
Bacteria;;;Firmicutes;;Clostridia;;Clostridiales;;Lachnospiraceae;;4P000377_g;4P000377_g_uc	4P000377_g_uc	0.222222	0	0	0	0	0	0.01374	0	0	0.01332	0	0	0.00300667	0.00198903	0	0	0	0	0	0	0	0	0	0	0	0	0	0	0	0	0	0	0	0	0	0	0	0	0	1	0	0	1	0	0	0	0	0
Bacteria;;;Firmicutes;;Clostridia;;Clostridiales;;Lachnospiraceae;;Anaerosporobacter;Anaerosporobacter_uc	Anaerosporobacter_uc	0.222222	0	0	0	0	0	0.01374	0	0	0.01332	0	0	0.00300667	0.00198903	0	0	0	0	0	0	0	0	0	0	0	0	0	0	0	0	0	0	0	0	0	0	0	0	0	1	0	0	1	0	0	0	0	0
Bacteria;;;Firmicutes;;Clostridia;;Clostridiales;;Lachnospiraceae;;Clostridium_g9;EF604632_s	EF604632_s	0.222222	0.444444	0.666667	0	0.02416	0	0	0.01333	0	0	0	0	0.00416556	0.0028993	0	0	0.034	0	0.02023	0	0.09906	0.01798	0	0.01903	0.0108283	0.01947	0.0464	0	0	0.03709	0.02837	0.07055	0.01032	0	0.0235778	0.00815915	0	1	0	0	1	0	0	0	0	0	0	1
Bacteria;;;Firmicutes;;Clostridia;;Clostridiales;;Lachnospiraceae;;Clostridium_g9;EU508047_s	EU508047_s	0.222222	0	0.111111	0	0	0	0.01374	0	0	0.01332	0	0	0.00300667	0.00198903	0	0	0	0	0	0	0	0	0	0	0	0	0	0.04218	0	0	0	0	0	0	0.00468667	0.00468667	0	0	0	1	0	0	1	0	0	0	0	0
Bacteria;;;Firmicutes;;Clostridia;;Clostridiales;;Lachnospiraceae;;DQ071475_g;DQ071475_s	DQ071475_s	0.222222	0	0.111111	0	0	0	0	0.01333	0	0	0.02063	0	0.00377333	0.00256889	0	0	0	0	0	0	0	0	0	0	0	0	0	0	0	0	0	0	0.01032	0	0.00114667	0.00114667	0	0	0	0	1	0	0	1	0	0	0	0
Bacteria;;;Firmicutes;;Clostridia;;Clostridiales;;Lachnospiraceae;;EF099502_g;EF099422_s	EF099422_s	0.222222	0.111111	0	0	0	0.0193	0	0	0	0.09326	0	0	0.0125067	0.010316	0	0	0	0	0	0	0	0.01798	0	0.00199778	0.00199778	0	0	0	0	0	0	0	0	0	0	0	0	0	1	0	0	0	1	0	0	0	0	0
Bacteria;;;Firmicutes;;Clostridia;;Clostridiales;;Lachnospiraceae;;EF099502_g;EF099502_g_uc	EF099502_g_uc	0.222222	0.111111	0.222222	0	0	0.15438	0	0	0	0.02665	0	0	0.0201144	0.0170384	0	0	0	0	0	0	0	0	0.01054	0.00117111	0.00117111	0	0	0.04218	0	0.03709	0	0	0	0	0.00880778	0.00584122	0	0	1	0	0	0	1	0	0	0	0	0
Bacteria;;;Firmicutes;;Clostridia;;Clostridiales;;Lachnospiraceae;;EF100084_g;4P001285_s	4P001285_s	0.222222	0	0.111111	0	0	0	0	0	0	0.01332	0.02063	0	0.00377222	0.00256838	0	0	0	0	0	0	0	0	0	0	0	0	0	0	1.43138	0	0	0	0	0	0.159042	0.159042	0	0	0	0	0	0	1	1	0	0	0	0
Bacteria;;;Firmicutes;;Clostridia;;Clostridiales;;Lachnospiraceae;;EF100084_g;EF100084_g_uc	EF100084_g_uc	0.222222	0.111111	0.222222	0	0	0	0	0	0	0.01332	0.08251	0	0.0106478	0.009102	0	0	0	0	0.02023	0	0	0	0	0.00224778	0.00224778	0	0.09281	0	0	0.03709	0	0	0	0	0.0144333	0.0106161	0	0	0	0	0	0	1	1	0	0	0	0
Bacteria;;;Firmicutes;;Clostridia;;Clostridiales;;Lachnospiraceae;;EF403870_g;DQ673521_s	DQ673521_s	0.222222	0	0	0	0	0	0.02748	0.03998	0	0	0	0	0.00749556	0.00506609	0	0	0	0	0	0	0	0	0	0	0	0	0	0	0	0	0	0	0	0	0	0	0	0	0	1	1	0	0	0	0	0	0	0
Bacteria;;;Firmicutes;;Clostridia;;Clostridiales;;Lachnospiraceae;;EF403870_g;EU622641_s	EU622641_s	0.222222	0	0.111111	0	0	0	0	0.02665	0	0	0.02063	0	0.00525333	0.00351078	0	0	0	0	0	0	0	0	0	0	0	0	0.09281	0	0	0	0	0	0	0	0.0103122	0.0103122	0	0	0	0	1	0	0	1	0	0	0	0
Bacteria;;;Firmicutes;;Clostridia;;Clostridiales;;Lachnospiraceae;;EF406745_g;EF406745_s	EF406745_s	0.222222	0	0	0	0	0	0.02748	0	0	0	0.02063	0	0.00534556	0.00358154	0	0	0	0	0	0	0	0	0	0	0	0	0	0	0	0	0	0	0	0	0	0	0	0	0	1	0	0	0	1	0	0	0	0
Bacteria;;;Firmicutes;;Clostridia;;Clostridiales;;Lachnospiraceae;;EF604622_g;EF604622_g_uc	EF604622_g_uc	0.222222	0	0.222222	0.02851	0	0	0	0.01333	0	0	0	0	0.00464889	0.00332499	0	0	0	0	0	0	0	0	0	0	0	0	0.55684	0	0	0	0	0	0.31992	0	0.0974178	0.0673927	1	0	0	0	1	0	0	0	0	0	0	0
Bacteria;;;Firmicutes;;Clostridia;;Clostridiales;;Lachnospiraceae;;EF686632_g;EF686632_g_uc	EF686632_g_uc	0.222222	0	0	0	0	0	0.01374	0	0	0	0	0.08247	0.01069	0.00909945	0	0	0	0	0	0	0	0	0	0	0	0	0	0	0	0	0	0	0	0	0	0	0	0	0	1	0	0	0	0	1	0	0	0
Bacteria;;;Firmicutes;;Clostridia;;Clostridiales;;Lachnospiraceae;;EU137610_g;EU137610_g_uc	EU137610_g_uc	0.222222	0.111111	0.222222	0	0	0	0.01374	0.01333	0	0	0	0	0.00300778	0.00198975	0	0	0	0	0.02023	0	0	0	0	0.00224778	0.00224778	0	0	0	0	0	0	0	0.01032	0.03249	0.00475667	0.00364857	0	0	0	1	1	0	0	0	0	0	0	0
Bacteria;;;Firmicutes;;Clostridia;;Clostridiales;;Lachnospiraceae;;EU453196_g;EU453196_g_uc	EU453196_g_uc	0.222222	0.222222	0	0	0	0	0	0.01333	0	0	0.08251	0	0.0106489	0.00910204	0	0.01539	0	0	0	0	0	0.03595	0	0.00570444	0.00414392	0	0	0	0	0	0	0	0	0	0	0	0	0	0	0	1	0	0	1	0	0	1	0
Bacteria;;;Firmicutes;;Clostridia;;Clostridiales;;Lachnospiraceae;;EU454963_g;EU622774_s	EU622774_s	0.222222	0	0	0	0.01208	0.0193	0	0	0	0	0	0	0.00348667	0.00238341	0	0	0	0	0	0	0	0	0	0	0	0	0	0	0	0	0	0	0	0	0	0	0	1	1	0	0	0	0	0	0	0	0	0
Bacteria;;;Firmicutes;;Clostridia;;Clostridiales;;Lachnospiraceae;;EU505351_g;EU505351_g_uc	EU505351_g_uc	0.222222	0.666667	0.333333	0	0.02416	0	0	0	0	0	0	0.18143	0.0228433	0.0200015	0	0.04616	0.017	0	0.04045	0.09195	0	0.01798	0.03163	0.0272411	0.00996925	0	0	0.21088	0	0.03709	0	0	0.03096	0	0.0309922	0.0230217	0	1	0	0	0	0	0	0	1	0	1	1
Bacteria;;;Firmicutes;;Clostridia;;Clostridiales;;Lachnospiraceae;;EU509104_g;EU509104_g_uc	EU509104_g_uc	0.222222	0.888889	0.888889	0	0.02416	0	0.06869	0	0	0	0	0	0.0103167	0.00776756	0.22181	0.1231	0.22101	0.03323	0.10113	0.2069	0.59435	0.16178	0	0.184812	0.0576583	0.27261	0.0464	0	0.2526	0.18546	0.08511	0.10582	0.42312	0.45484	0.202884	0.0538212	0	1	0	1	0	0	0	0	0	1	1	1
Bacteria;;;Firmicutes;;Clostridia;;Clostridiales;;Lachnospiraceae;;EU510102_g;EF406716_s	EF406716_s	0.222222	0	0	0	0	0.0386	0	0	0	0	0	0.14844	0.0207822	0.0165148	0	0	0	0	0	0	0	0	0	0	0	0	0	0	0	0	0	0	0	0	0	0	0	0	1	0	0	0	0	0	1	0	0	0
Bacteria;;;Firmicutes;;Clostridia;;Clostridiales;;Lachnospiraceae;;EU622670_g;EU622670_g_uc	EU622670_g_uc	0.222222	0.222222	0.111111	0	0	0	0	0.01333	0	0	0	0.01649	0.00331333	0.00220733	0	0.03077	0	0	0.02023	0	0	0	0	0.00566667	0.00384969	0	0	0	0	0.03709	0	0	0	0	0.00412111	0.00412111	0	0	0	0	1	0	0	0	1	0	1	0
Bacteria;;;Firmicutes;;Clostridia;;Clostridiales;;Lachnospiraceae;;EU844681_g;EU844681_g_uc	EU844681_g_uc	0.222222	0	0	0	0	0	0.01374	0	0	0	0	0.01649	0.00335889	0.00223348	0	0	0	0	0	0	0	0	0	0	0	0	0	0	0	0	0	0	0	0	0	0	0	0	0	1	0	0	0	0	1	0	0	0
Bacteria;;;Firmicutes;;Clostridia;;Clostridiales;;Lachnospiraceae;;EU844703_g;EU844703_g_uc	EU844703_g_uc	0.222222	0	0.333333	0.01426	0	0	0.01374	0	0	0	0	0	0.00311111	0.00205826	0	0	0	0	0	0	0	0	0	0	0	0.00974	0.0464	0	0	0	0	0	0.01032	0	0.00738444	0.00508751	1	0	0	1	0	0	0	0	0	0	0	0
Bacteria;;;Firmicutes;;Clostridia;;Clostridiales;;Lachnospiraceae;;FJ880885_g;FJ880885_g_uc	FJ880885_g_uc	0.222222	0.111111	0.111111	0	0	0	0	0.01333	0	0	0	0.01649	0.00331333	0.00220733	0	0	0	0	0	0	0	0	0.04217	0.00468556	0.00468556	0	0	0	0	0	0.02837	0	0	0	0.00315222	0.00315222	0	0	0	0	1	0	0	0	1	0	0	0
Bacteria;;;Firmicutes;;Clostridia;;Clostridiales;;Lachnospiraceae;;FJ881341_g;FJ881341_g_uc	FJ881341_g_uc	0.222222	0.222222	0.333333	0	0.01208	0	0	0	0	0.01332	0	0	0.00282222	0.00186958	0	0	0	0	0	0.02299	0	0	0.01054	0.00372556	0.00267372	0	0	0	0.02807	0.03709	0	0	0.0516	0	0.0129733	0.0067817	0	1	0	0	0	0	1	0	0	0	0	0
Bacteria;;;Firmicutes;;Clostridia;;Clostridiales;;Lachnospiraceae;;Roseburia;EF404723_s	EF404723_s	0.222222	0	0	0	0	0	0	0.01333	0	0.01332	0	0	0.00296111	0.00195859	0	0	0	0	0	0	0	0	0	0	0	0	0	0	0	0	0	0	0	0	0	0	0	0	0	0	1	0	1	0	0	0	0	0
Bacteria;;;Firmicutes;;Clostridia;;Clostridiales;;Peptostreptococcaceae;;Peptostreptococcaceae_uc;Peptostreptococcaceae_uc_s	Peptostreptococcaceae_uc_s	0.222222	0.444444	0	0.07128	0	0	0	0.35981	0	0	0	0	0.0478989	0.0397729	0	0	0.017	0.03323	0.04045	0	0	0.01798	0	0.0120733	0.00532399	0	0	0	0	0	0	0	0	0	0	0	1	0	0	0	1	0	0	0	0	0	0	1
Bacteria;;;Firmicutes;;Clostridia;;Clostridiales;;Ruminococcaceae;;4P000383_g;4P000383_g_uc	4P000383_g_uc	0.222222	0	0	0	0	0	0	0	0.01851	0.02665	0	0	0.00501778	0.00338756	0	0	0	0	0	0	0	0	0	0	0	0	0	0	0	0	0	0	0	0	0	0	0	0	0	0	0	1	1	0	0	0	0	0
Bacteria;;;Firmicutes;;Clostridia;;Clostridiales;;Ruminococcaceae;;DQ532165_g;DQ532165_g_uc	DQ532165_g_uc	0.222222	0	0	0.01426	0	0	0	0	0	0.05329	0	0	0.00750556	0.00593503	0	0	0	0	0	0	0	0	0	0	0	0	0	0	0	0	0	0	0	0	0	0	1	0	0	0	0	0	1	0	0	0	0	0
Bacteria;;;Firmicutes;;Clostridia;;Clostridiales;;Ruminococcaceae;;EF402828_g;EF402828_g_uc	EF402828_g_uc	0.222222	0	0.222222	0	0	0	0	0	0	0	0.02063	0.01649	0.00412444	0.00274979	0	0	0	0	0	0	0	0	0	0	0	0	0	0	0.02807	0.03709	0	0	0	0	0.00724	0.00484744	0	0	0	0	0	0	0	1	1	0	0	0
Bacteria;;;Firmicutes;;Clostridia;;Clostridiales;;Ruminococcaceae;;EF404684_g;AY858424_s	AY858424_s	0.222222	0	0	0.01426	0	0	0	0	0	0.01332	0	0	0.00306444	0.00202845	0	0	0	0	0	0	0	0	0	0	0	0	0	0	0	0	0	0	0	0	0	0	1	0	0	0	0	0	1	0	0	0	0	0
Bacteria;;;Firmicutes;;Clostridia;;Clostridiales;;Ruminococcaceae;;EU622681_g;GQ451293_s	GQ451293_s	0.222222	0	0	0.01426	0	0	0.01374	0	0	0	0	0	0.00311111	0.00205826	0	0	0	0	0	0	0	0	0	0	0	0	0	0	0	0	0	0	0	0	0	0	1	0	0	1	0	0	0	0	0	0	0	0
Bacteria;;;Firmicutes;;Clostridia;;Clostridiales;;Ruminococcaceae;;FJ848433_g;FJ848433_g_uc	FJ848433_g_uc	0.222222	0	0.444444	0	0	0	0	0	0	0.01332	0.02063	0	0.00377222	0.00256838	0	0	0	0	0	0	0	0	0	0	0	0.00974	0	0	0	0.03709	0	0.07055	0.02064	0	0.0153356	0.00812851	0	0	0	0	0	0	1	1	0	0	0	0
Bacteria;;;Firmicutes;;Erysipelotrichi;;Erysipelotrichales;;Erysipelotrichaceae;;Clostridium_g6;Clostridium cocleatum	Clostridium cocleatum	0.222222	1	1	0	0.1691	0	0	0	0	0.67946	0	0	0.0942844	0.075485	0.14787	0.60009	1.15607	0.71452	0.84951	0.36782	0.54482	1.67176	0.17921	0.692408	0.162226	0.01947	0.27842	0.75917	0.22453	0.11128	0.59574	0.5291	0.4644	0.48733	0.385493	0.0805879	0	1	0	0	0	0	1	0	0	1	1	1
Bacteria;;;Firmicutes;;Erysipelotrichi;;Erysipelotrichales;;Erysipelotrichaceae;;DQ815656_g;DQ815656_g_uc	DQ815656_g_uc	0.222222	0	0	0	0	0	0.01374	0	0	0.03997	0	0	0.00596778	0.00451211	0	0	0	0	0	0	0	0	0	0	0	0	0	0	0	0	0	0	0	0	0	0	0	0	0	1	0	0	1	0	0	0	0	0
Bacteria;;;Planctomycetes;;Planctomycetacia;;Planctomycetales;;Planctomycetaceae;;EF632949_g;EU234160_s	EU234160_s	0.222222	0	0	0	0.01208	0	0	0	0	0	0.06188	0	0.00821778	0.00683869	0	0	0	0	0	0	0	0	0	0	0	0	0	0	0	0	0	0	0	0	0	0	0	1	0	0	0	0	0	1	0	0	0	0
Bacteria;;;Proteobacteria;;Alphaproteobacteria;;Rhizobiales;;Bradyrhizobiaceae;;Afipia_g1;Afipia broomeae	Afipia broomeae	0.222222	0.222222	0.222222	0.01426	0	0	0.01374	0	0	0	0	0	0.00311111	0.00205826	0	0	0.017	0	0	0	0	0.01798	0	0.00388667	0.00257209	0	0	0.04218	0	0	0	0	0	0.03249	0.00829667	0.00554682	1	0	0	1	0	0	0	0	0	0	0	1
Bacteria;;;Proteobacteria;;Alphaproteobacteria;;Rhizobiales;;Bradyrhizobiaceae;;Bradyrhizobiaceae_uc;Bradyrhizobiaceae_uc_s	Bradyrhizobiaceae_uc_s	0.222222	0.222222	0	0	0	0	0	0.01333	0	0	0.02063	0	0.00377333	0.00256889	0	0	0.017	0.01662	0	0	0	0	0	0.00373556	0.00247104	0	0	0	0	0	0	0	0	0	0	0	0	0	0	0	1	0	0	1	0	0	0	1
Bacteria;;;Proteobacteria;;Alphaproteobacteria;;Rhodospirillales;;Rhodospirillales_uc;;Rhodospirillales_uc_g;Rhodospirillales_uc_s	Rhodospirillales_uc_s	0.222222	0.111111	0	0.01426	0	0.0193	0	0	0	0	0	0	0.00372889	0.00250193	0	0	0	0.01662	0	0	0	0	0	0.00184667	0.00184667	0	0	0	0	0	0	0	0	0	0	0	1	0	1	0	0	0	0	0	0	0	0	0
Bacteria;;;Proteobacteria;;Alphaproteobacteria;;SAR11;;SAR11-4_f;;EU234297_g;EU234297_g_uc	EU234297_g_uc	0.222222	0	0	0	0	0.0386	0	0	0	0.01332	0	0	0.00576889	0.00435868	0	0	0	0	0	0	0	0	0	0	0	0	0	0	0	0	0	0	0	0	0	0	0	0	1	0	0	0	1	0	0	0	0	0
Bacteria;;;Proteobacteria;;Alphaproteobacteria;;Sphingomonadales;;Sphingomonadaceae;;Sphingomonadaceae_uc;Sphingomonadaceae_uc_s	Sphingomonadaceae_uc_s	0.222222	0	0.111111	0	0.01208	0	0	0	0.05552	0	0	0	0.00751111	0.00614709	0	0	0	0	0	0	0	0	0	0	0	0	0	0	0	0	0	0	0	0.03249	0.00361	0.00361	0	1	0	0	0	1	0	0	0	0	0	0
Bacteria;;;Proteobacteria;;Betaproteobacteria;;Burkholderiales;;Comamonadaceae;;Comamonadaceae_uc;Comamonadaceae_uc_s	Comamonadaceae_uc_s	0.222222	0.111111	0	0	0	0.0193	0	0	0	0	0	0.06597	0.00947444	0.00737549	0	0	0	0	0	0	0	0.03595	0	0.00399444	0.00399444	0	0	0	0	0	0	0	0	0	0	0	0	0	1	0	0	0	0	0	1	0	0	0
Bacteria;;;Proteobacteria;;Deltaproteobacteria;;DQ267496_o;;DQ267496_o_uc;;DQ267496_o_uc_g;DQ267496_o_uc_s	DQ267496_o_uc_s	0.222222	0	0	0.01426	0	0	0	0	0	0.01332	0	0	0.00306444	0.00202845	0	0	0	0	0	0	0	0	0	0	0	0	0	0	0	0	0	0	0	0	0	0	1	0	0	0	0	0	1	0	0	0	0	0
Bacteria;;;Proteobacteria;;Gammaproteobacteria;;Enterobacteriales;;Enterobacteriaceae;;Citrobacter;Citrobacter gillenii	Citrobacter gillenii	0.222222	0.444444	0.333333	0	0	0.0193	0	0	0	0.01332	0	0	0.00362444	0.00244859	0.07394	0	0	0.01662	0.10113	0	0	0	0.02108	0.0236411	0.0125747	0.00974	0	0	0.05613	0	0.02837	0	0	0	0.0104711	0.00652293	0	0	1	0	0	0	1	0	0	1	0	0
Bacteria;;;Tenericutes;;Mollicutes;;Acholeplasmatales;;Acholeplasmataceae;;EF406813_g;EF406813_g_uc	EF406813_g_uc	0.222222	0	0	0	0	0	0	0	0	0.03997	0	0.5113	0.0612522	0.0564283	0	0	0	0	0	0	0	0	0	0	0	0	0	0	0	0	0	0	0	0	0	0	0	0	0	0	0	0	1	0	1	0	0	0
Bacteria;;;Tenericutes;;Mollicutes;;Acholeplasmatales;;Acholeplasmatales_uc;;Acholeplasmatales_uc_g;Acholeplasmatales_uc_s	Acholeplasmatales_uc_s	0.222222	0	0	0	0	0	0.01374	0	0	0	0	0.32987	0.0381789	0.0364928	0	0	0	0	0	0	0	0	0	0	0	0	0	0	0	0	0	0	0	0	0	0	0	0	0	1	0	0	0	0	1	0	0	0
Bacteria;;;Tenericutes;;Mollicutes;;AM275436_o;;AM275436_f;;AM275436_f_uc;AM275436_f_uc_s	AM275436_f_uc_s	0.222222	0	0	0	0	0	0	0	0	0.01332	0.08251	0	0.0106478	0.009102	0	0	0	0	0	0	0	0	0	0	0	0	0	0	0	0	0	0	0	0	0	0	0	0	0	0	0	0	1	1	0	0	0	0
Bacteria;;;Tenericutes;;Mollicutes;;AM275436_o;;EF445272_f;;EU843436_g;EU843436_g_uc	EU843436_g_uc	0.222222	0	0	0	0	0	0.01374	0	0.01851	0	0	0	0.00358333	0.00240325	0	0	0	0	0	0	0	0	0	0	0	0	0	0	0	0	0	0	0	0	0	0	0	0	0	1	0	1	0	0	0	0	0	0
Bacteria;;;Verrucomicrobia;;Verrucomicrobiae;;Verrucomicrobiales;;Akkermansia_f;;Akkermansia_f_uc;Akkermansia_f_uc_s	Akkermansia_f_uc_s	0.222222	0.444444	0	0.92659	0.6281	0	0	0	0	0	0	0	0.172743	0.116935	0.03697	0	0	0.21602	0.20227	0.16092	0	0	0	0.0684644	0.0317659	0	0	0	0	0	0	0	0	0	0	0	1	1	0	0	0	0	0	0	0	1	0	0
Bacteria;;;Verrucomicrobia;;Verrucomicrobiae;;Verrucomicrobiales;;Akkermansia_f;;Akkermansia;Akkermansia muciniphila	Akkermansia muciniphila	0.222222	0.555556	0	22.5089	33.7722	0	0	0	0	0	0	0	6.25346	4.24143	7.80037	0	0	9.3885	12.5	7.49425	0.04953	0	0	4.13696	1.69712	0	0	0	0	0	0	0	0	0	0	0	1	1	0	0	0	0	0	0	0	1	0	0
Bacteria;;;Verrucomicrobia;;Verrucomicrobiae;;Verrucomicrobiales;;Akkermansia_f;;Akkermansia;Akkermansia_uc	Akkermansia_uc	0.222222	0.333333	0	0.27085	0.6281	0	0	0	0	0	0	0	0.0998833	0.0724645	0	0	0	0.1994	0.12136	0.04598	0	0	0	0.0407489	0.0240539	0	0	0	0	0	0	0	0	0	0	0	1	1	0	0	0	0	0	0	0	0	0	0
Bacteria;;;Verrucomicrobia;;Verrucomicrobiae;;Verrucomicrobiales;;Akkermansia_f;;Akkermansia;DQ805470_s	DQ805470_s	0.222222	0	0	0.01426	0.01208	0	0	0	0	0	0	0	0.00292667	0.00194431	0	0	0	0	0	0	0	0	0	0	0	0	0	0	0	0	0	0	0	0	0	0	1	1	0	0	0	0	0	0	0	0	0	0
Eukarya;Chromalveolata;;Heterokontophyta;;Bacillariophyceae;;Biddulphiales;;Thalassiosiraceae;;Skeletonema;Skeletonema pseudocostatum	Skeletonema pseudocostatum	0.222222	0.222222	0	0	0	0	0.01374	0	0.01851	0	0	0	0.00358333	0.00240325	0	0	0	0.01662	0.02023	0	0	0	0	0.00409444	0.00272488	0	0	0	0	0	0	0	0	0	0	0	0	0	0	1	0	1	0	0	0	0	0	0
Eukarya;Chromista;;Ochrophyta;;Coscinodiscophyceae;;Meloseirales;;Meloseirales_uc;;Meloseirales_uc_g;Meloseirales_uc_s	Meloseirales_uc_s	0.222222	0	0	0	0	0	0	0.01333	0	0	0.02063	0	0.00377333	0.00256889	0	0	0	0	0	0	0	0	0	0	0	0	0	0	0	0	0	0	0	0	0	0	0	0	0	0	1	0	0	1	0	0	0	0
Eukarya;Plantae;;Magnoliophyta;;Liliopsida;;Cyperales;;Cyperales_uc;;Cyperales_uc_g;Cyperales_uc_s	Cyperales_uc_s	0.222222	0.111111	0	0.02851	0	0	0	0	0	0	0.12376	0	0.0169189	0.01372	0	0	0	0.01662	0	0	0	0	0	0.00184667	0.00184667	0	0	0	0	0	0	0	0	0	0	0	1	0	0	0	0	0	0	1	0	0	0	0
Bacteria;;;Acidobacteria;;Solibacteres;;FJ479064_o;;EU335275_f;;EU132173_g;EU132280_s	EU132280_s	0.111111	0	0	0	0.01208	0	0	0	0	0	0	0	0.00134222	0.00134222	0	0	0	0	0	0	0	0	0	0	0	0	0	0	0	0	0	0	0	0	0	0	0	1	0	0	0	0	0	0	0	0	0	0
Bacteria;;;Actinobacteria;;Acidimicrobiia;;Acidimicrobiales;;Ilumatobacter_f;;EU803787_g;EU801935_s	EU801935_s	0.111111	0	0	0	0	0.0193	0	0	0	0	0	0	0.00214444	0.00214444	0	0	0	0	0	0	0	0	0	0	0	0	0	0	0	0	0	0	0	0	0	0	0	0	1	0	0	0	0	0	0	0	0	0
Bacteria;;;Actinobacteria;;Actinobacteria_c;;Bifidobacteriales;;Bifidobacteriaceae;;Bifidobacteriaceae_uc;Bifidobacteriaceae_uc_s	Bifidobacteriaceae_uc_s	0.111111	0	0	0	0.07247	0	0	0	0	0	0	0	0.00805222	0.00805222	0	0	0	0	0	0	0	0	0	0	0	0	0	0	0	0	0	0	0	0	0	0	0	1	0	0	0	0	0	0	0	0	0	0
Bacteria;;;Actinobacteria;;Actinobacteria_c;;Corynebacteriales;;Corynebacteriaceae;;Corynebacteriaceae_uc;Corynebacteriaceae_uc_s	Corynebacteriaceae_uc_s	0.111111	0	0	0	0	0	0	0	0	0	0.02063	0	0.00229222	0.00229222	0	0	0	0	0	0	0	0	0	0	0	0	0	0	0	0	0	0	0	0	0	0	0	0	0	0	0	0	0	1	0	0	0	0
Bacteria;;;Actinobacteria;;Actinobacteria_c;;Micrococcales;;Demequinaceae;;Demequinaceae_uc;Demequinaceae_uc_s	Demequinaceae_uc_s	0.111111	0	0	0	0	0	0	0	0	0	0	0.01649	0.00183222	0.00183222	0	0	0	0	0	0	0	0	0	0	0	0	0	0	0	0	0	0	0	0	0	0	0	0	0	0	0	0	0	0	1	0	0	0
Bacteria;;;Actinobacteria;;Actinobacteria_c;;Micrococcales;;Microbacteriaceae;;Frigoribacterium;DQ125927_s	DQ125927_s	0.111111	0	0	0	0	0	0	0	0	0	0	0.01649	0.00183222	0.00183222	0	0	0	0	0	0	0	0	0	0	0	0	0	0	0	0	0	0	0	0	0	0	0	0	0	0	0	0	0	0	1	0	0	0
Bacteria;;;Actinobacteria;;Actinobacteria_c;;Micrococcales;;Microbacteriaceae;;Frigoribacterium;Frigoribacterium_uc	Frigoribacterium_uc	0.111111	0	0	0	0.01208	0	0	0	0	0	0	0	0.00134222	0.00134222	0	0	0	0	0	0	0	0	0	0	0	0	0	0	0	0	0	0	0	0	0	0	0	1	0	0	0	0	0	0	0	0	0	0
Bacteria;;;Actinobacteria;;Actinobacteria_c;;Micrococcales;;Microbacteriaceae;;Microbacterium;Microbacterium_uc	Microbacterium_uc	0.111111	0	0	0	0	0.0193	0	0	0	0	0	0	0.00214444	0.00214444	0	0	0	0	0	0	0	0	0	0	0	0	0	0	0	0	0	0	0	0	0	0	0	0	1	0	0	0	0	0	0	0	0	0
Bacteria;;;Actinobacteria;;Actinobacteria_c;;Planktophila_o;;Planktophila_f;;AcI_B;EU801379_s	EU801379_s	0.111111	0	0	0	0	0	0	0	0	0	0.02063	0	0.00229222	0.00229222	0	0	0	0	0	0	0	0	0	0	0	0	0	0	0	0	0	0	0	0	0	0	0	0	0	0	0	0	0	1	0	0	0	0
Bacteria;;;Actinobacteria;;Actinobacteria_c;;Planktophila_o;;Planktophila_f;;Planktophila_f_uc;Planktophila_f_uc_s	Planktophila_f_uc_s	0.111111	0	0	0	0	0	0	0	0	0	0.06188	0	0.00687556	0.00687556	0	0	0	0	0	0	0	0	0	0	0	0	0	0	0	0	0	0	0	0	0	0	0	0	0	0	0	0	0	1	0	0	0	0
Bacteria;;;Actinobacteria;;Actinobacteria_c;;Planktophila_o;;Planktophila_f;;Planktophila;4P000850_s	4P000850_s	0.111111	0	0	0	0	0	0	0.01333	0	0	0	0	0.00148111	0.00148111	0	0	0	0	0	0	0	0	0	0	0	0	0	0	0	0	0	0	0	0	0	0	0	0	0	0	1	0	0	0	0	0	0	0
Bacteria;;;Actinobacteria;;Actinobacteria_c;;Planktophila_o;;Planktophila_f;;Planktophila;EU117672_s	EU117672_s	0.111111	0	0	0	0	0	0	0	0	0	0.02063	0	0.00229222	0.00229222	0	0	0	0	0	0	0	0	0	0	0	0	0	0	0	0	0	0	0	0	0	0	0	0	0	0	0	0	0	1	0	0	0	0
Bacteria;;;Actinobacteria;;Actinobacteria_c;;Planktophila_o;;Planktophila_f;;Planktophila;EU800987_s	EU800987_s	0.111111	0	0	0	0	0	0.01374	0	0	0	0	0	0.00152667	0.00152667	0	0	0	0	0	0	0	0	0	0	0	0	0	0	0	0	0	0	0	0	0	0	0	0	0	1	0	0	0	0	0	0	0	0
Bacteria;;;Actinobacteria;;Actinobacteria_c;;Planktophila_o;;Planktophila_f;;Planktophila;EU801113_s	EU801113_s	0.111111	0	0	0	0	0	0	0	0	0.02665	0	0	0.00296111	0.00296111	0	0	0	0	0	0	0	0	0	0	0	0	0	0	0	0	0	0	0	0	0	0	0	0	0	0	0	0	1	0	0	0	0	0
Bacteria;;;Actinobacteria;;Actinobacteria_c;;Planktophila_o;;Planktophila_o_uc;;Planktophila_o_uc_g;Planktophila_o_uc_s	Planktophila_o_uc_s	0.111111	0.111111	0	0	0	0	0	0	0	0.01332	0	0	0.00148	0.00148	0	0.01539	0	0	0	0	0	0	0	0.00171	0.00171	0	0	0	0	0	0	0	0	0	0	0	0	0	0	0	0	0	1	0	0	0	1	0
Bacteria;;;Actinobacteria;;Actinobacteria_c;;Pseudonocardiales;;Pseudonocardiaceae;;Pseudonocardia;Pseudonocardia_uc	Pseudonocardia_uc	0.111111	0	0	0	0	0	0	0	0.01851	0	0	0	0.00205667	0.00205667	0	0	0	0	0	0	0	0	0	0	0	0	0	0	0	0	0	0	0	0	0	0	0	0	0	0	0	1	0	0	0	0	0	0
Bacteria;;;Actinobacteria;;Coriobacteriia;;Coriobacteriales;;Coriobacteriaceae;;Coriobacteriaceae_uc;Coriobacteriaceae_uc_s	Coriobacteriaceae_uc_s	0.111111	0.222222	0.111111	0	0.01208	0	0	0	0	0	0	0	0.00134222	0.00134222	0	0	0	0	0	0	0.04953	0.01798	0	0.00750111	0.00561509	0.01947	0	0	0	0	0	0	0	0	0.00216333	0.00216333	0	1	0	0	0	0	0	0	0	0	0	0
Bacteria;;;Actinobacteria;;Coriobacteriia;;Coriobacteriales;;Coriobacteriaceae;;EF097195_g;EF097195_s	EF097195_s	0.111111	0	0	0	0	0.07719	0	0	0	0	0	0	0.00857667	0.00857667	0	0	0	0	0	0	0	0	0	0	0	0	0	0	0	0	0	0	0	0	0	0	0	0	1	0	0	0	0	0	0	0	0	0
Bacteria;;;Actinobacteria;;Coriobacteriia;;Coriobacteriales;;Coriobacteriaceae;;EU510312_g;EU510312_s	EU510312_s	0.111111	0.111111	0	0	0	0	0	0	0	0.01332	0	0	0.00148	0.00148	0	0	0	0	0	0	0	0.01798	0	0.00199778	0.00199778	0	0	0	0	0	0	0	0	0	0	0	0	0	0	0	0	0	1	0	0	0	0	0
Bacteria;;;Actinobacteria;;Coriobacteriia;;Coriobacteriales;;Coriobacteriales_uc;;Coriobacteriales_uc_g;Coriobacteriales_uc_s	Coriobacteriales_uc_s	0.111111	0	0	0	0	0	0	0.01333	0	0	0	0	0.00148111	0.00148111	0	0	0	0	0	0	0	0	0	0	0	0	0	0	0	0	0	0	0	0	0	0	0	0	0	0	1	0	0	0	0	0	0	0
Bacteria;;;Armatimonadetes;;AF368184_c;;AF368184_o;;EF580941_f;;EF516213_g;EF516213_s	EF516213_s	0.111111	0	0	0	0	0	0	0.01333	0	0	0	0	0.00148111	0.00148111	0	0	0	0	0	0	0	0	0	0	0	0	0	0	0	0	0	0	0	0	0	0	0	0	0	0	1	0	0	0	0	0	0	0
Bacteria;;;Armatimonadetes;;Armatimonadia;;Armatimonadales;;Armatimonadaceae;;AF316757_g;AF316757_s	AF316757_s	0.111111	0	0	0	0.02416	0	0	0	0	0	0	0	0.00268444	0.00268444	0	0	0	0	0	0	0	0	0	0	0	0	0	0	0	0	0	0	0	0	0	0	0	1	0	0	0	0	0	0	0	0	0	0
Bacteria;;;Armatimonadetes;;Armatimonadia;;Armatimonadales;;Armatimonadales_uc;;Armatimonadales_uc_g;Armatimonadales_uc_s	Armatimonadales_uc_s	0.111111	0	0	0	0	0	0	0.01333	0	0	0	0	0.00148111	0.00148111	0	0	0	0	0	0	0	0	0	0	0	0	0	0	0	0	0	0	0	0	0	0	0	0	0	0	1	0	0	0	0	0	0	0
Bacteria;;;Bacteroidetes;;Bacteroidia;;Bacteroidales;;EF602759_f;;EF406559_g;EF406559_s	EF406559_s	0.111111	0	0	0	0	0	0	0	0	0	0.06188	0	0.00687556	0.00687556	0	0	0	0	0	0	0	0	0	0	0	0	0	0	0	0	0	0	0	0	0	0	0	0	0	0	0	0	0	1	0	0	0	0
Bacteria;;;Bacteroidetes;;Bacteroidia;;Bacteroidales;;EF602759_f;;EF406602_g;EF406602_g_uc	EF406602_g_uc	0.111111	0	0	0	0	0	0	1.14606	0	0	0	0	0.12734	0.12734	0	0	0	0	0	0	0	0	0	0	0	0	0	0	0	0	0	0	0	0	0	0	0	0	0	0	1	0	0	0	0	0	0	0
Bacteria;;;Bacteroidetes;;Bacteroidia;;Bacteroidales;;EF602759_f;;EF406602_g;EF406602_s	EF406602_s	0.111111	0	0	0	0	0	0	0.09328	0	0	0	0	0.0103644	0.0103644	0	0	0	0	0	0	0	0	0	0	0	0	0	0	0	0	0	0	0	0	0	0	0	0	0	0	1	0	0	0	0	0	0	0
Bacteria;;;Bacteroidetes;;Bacteroidia;;Bacteroidales;;EF602759_f;;EF406806_g;EF406505_s	EF406505_s	0.111111	0	0	0	0	0	0	0.09328	0	0	0	0	0.0103644	0.0103644	0	0	0	0	0	0	0	0	0	0	0	0	0	0	0	0	0	0	0	0	0	0	0	0	0	0	1	0	0	0	0	0	0	0
Bacteria;;;Bacteroidetes;;Bacteroidia;;Bacteroidales;;EF602759_f;;EF406806_g;EF406592_s	EF406592_s	0.111111	0	0	0	0	0	0	10.7409	0	0	0	0	1.19344	1.19344	0	0	0	0	0	0	0	0	0	0	0	0	0	0	0	0	0	0	0	0	0	0	0	0	0	0	1	0	0	0	0	0	0	0
Bacteria;;;Bacteroidetes;;Bacteroidia;;Bacteroidales;;EF602759_f;;EF406806_g;EF406601_s	EF406601_s	0.111111	0	0	0	0	0	0	0.0533	0	0	0	0	0.00592222	0.00592222	0	0	0	0	0	0	0	0	0	0	0	0	0	0	0	0	0	0	0	0	0	0	0	0	0	0	1	0	0	0	0	0	0	0
Bacteria;;;Bacteroidetes;;Bacteroidia;;Bacteroidales;;EF602759_f;;EF406806_g;EF406744_s	EF406744_s	0.111111	0	0	0	0	0	0	2.57196	0	0	0	0	0.285773	0.285773	0	0	0	0	0	0	0	0	0	0	0	0	0	0	0	0	0	0	0	0	0	0	0	0	0	0	1	0	0	0	0	0	0	0
Bacteria;;;Bacteroidetes;;Bacteroidia;;Bacteroidales;;EF602759_f;;EF406806_g;EF406800_s	EF406800_s	0.111111	0	0	0	0	0	0	0.0533	0	0	0	0	0.00592222	0.00592222	0	0	0	0	0	0	0	0	0	0	0	0	0	0	0	0	0	0	0	0	0	0	0	0	0	0	1	0	0	0	0	0	0	0
Bacteria;;;Bacteroidetes;;Bacteroidia;;Bacteroidales;;EF602759_f;;EF406806_g;EF406822_s	EF406822_s	0.111111	0	0	0	0	0	0	0.02665	0	0	0	0	0.00296111	0.00296111	0	0	0	0	0	0	0	0	0	0	0	0	0	0	0	0	0	0	0	0	0	0	0	0	0	0	1	0	0	0	0	0	0	0
Bacteria;;;Bacteroidetes;;Bacteroidia;;Bacteroidales;;EF602759_f;;EF406806_g;EF406873_s	EF406873_s	0.111111	0	0	0	0	0	0	0.09328	0	0	0	0	0.0103644	0.0103644	0	0	0	0	0	0	0	0	0	0	0	0	0	0	0	0	0	0	0	0	0	0	0	0	0	0	1	0	0	0	0	0	0	0
Bacteria;;;Bacteroidetes;;Bacteroidia;;Bacteroidales;;EF602759_f;;EF406806_g;EU504907_s	EU504907_s	0.111111	0	0	0	0	0	0	0.02665	0	0	0	0	0.00296111	0.00296111	0	0	0	0	0	0	0	0	0	0	0	0	0	0	0	0	0	0	0	0	0	0	0	0	0	0	1	0	0	0	0	0	0	0
Bacteria;;;Bacteroidetes;;Bacteroidia;;Bacteroidales;;EF602759_f;;EF406830_g;EF099944_s	EF099944_s	0.111111	0	0	0	0	0	0	0	0.12956	0	0	0	0.0143956	0.0143956	0	0	0	0	0	0	0	0	0	0	0	0	0	0	0	0	0	0	0	0	0	0	0	0	0	0	0	1	0	0	0	0	0	0
Bacteria;;;Bacteroidetes;;Bacteroidia;;Bacteroidales;;EF602759_f;;EF406830_g;EF406373_s	EF406373_s	0.111111	0.111111	0	0	0	0	0	0	0	0	0.02063	0	0.00229222	0.00229222	0	0	0	0.01662	0	0	0	0	0	0.00184667	0.00184667	0	0	0	0	0	0	0	0	0	0	0	0	0	0	0	0	0	0	1	0	0	0	0
Bacteria;;;Bacteroidetes;;Bacteroidia;;Bacteroidales;;EF602759_f;;EF406830_g;EF406385_s	EF406385_s	0.111111	0	0	0	0	0	0	0.03998	0	0	0	0	0.00444222	0.00444222	0	0	0	0	0	0	0	0	0	0	0	0	0	0	0	0	0	0	0	0	0	0	0	0	0	0	1	0	0	0	0	0	0	0
Bacteria;;;Bacteroidetes;;Bacteroidia;;Bacteroidales;;EF602759_f;;EF406830_g;EF406387_s	EF406387_s	0.111111	0	0	0	0	0	0	0.90618	0	0	0	0	0.100687	0.100687	0	0	0	0	0	0	0	0	0	0	0	0	0	0	0	0	0	0	0	0	0	0	0	0	0	0	1	0	0	0	0	0	0	0
Bacteria;;;Bacteroidetes;;Bacteroidia;;Bacteroidales;;EF602759_f;;EF406830_g;EF406436_s	EF406436_s	0.111111	0	0	0	0	0	0	0.01333	0	0	0	0	0.00148111	0.00148111	0	0	0	0	0	0	0	0	0	0	0	0	0	0	0	0	0	0	0	0	0	0	0	0	0	0	1	0	0	0	0	0	0	0
Bacteria;;;Bacteroidetes;;Bacteroidia;;Bacteroidales;;EF602759_f;;EF406830_g;EF406814_s	EF406814_s	0.111111	0.111111	0.111111	0	0	0	0	0	0	0	0.80446	0	0.0893844	0.0893844	0	0	0	0.43204	0	0	0	0	0	0.0480044	0.0480044	0	0	0	0	0	0	0	0	0.61728	0.0685867	0.0685867	0	0	0	0	0	0	0	1	0	0	0	0
Bacteria;;;Bacteroidetes;;Bacteroidia;;Bacteroidales;;EF602759_f;;EF406830_g;EF406815_s	EF406815_s	0.111111	0	0	0	0	0	0	0.02665	0	0	0	0	0.00296111	0.00296111	0	0	0	0	0	0	0	0	0	0	0	0	0	0	0	0	0	0	0	0	0	0	0	0	0	0	1	0	0	0	0	0	0	0
Bacteria;;;Bacteroidetes;;Bacteroidia;;Bacteroidales;;EF602759_f;;EF603769_g;EF097184_s	EF097184_s	0.111111	0	0	0	0	0	0	0	0.01851	0	0	0	0.00205667	0.00205667	0	0	0	0	0	0	0	0	0	0	0	0	0	0	0	0	0	0	0	0	0	0	0	0	0	0	0	1	0	0	0	0	0	0
Bacteria;;;Bacteroidetes;;Bacteroidia;;Bacteroidales;;EF602759_f;;EU622749_g;EU622749_g_uc	EU622749_g_uc	0.111111	0	0	0	0	0	0	0.01333	0	0	0	0	0.00148111	0.00148111	0	0	0	0	0	0	0	0	0	0	0	0	0	0	0	0	0	0	0	0	0	0	0	0	0	0	1	0	0	0	0	0	0	0
Bacteria;;;Bacteroidetes;;Cytophagia;;Cytophagales;;Cyclobacteriaceae;;Algoriphagus;AJ697706_s	AJ697706_s	0.111111	0	0	0	0.01208	0	0	0	0	0	0	0	0.00134222	0.00134222	0	0	0	0	0	0	0	0	0	0	0	0	0	0	0	0	0	0	0	0	0	0	0	1	0	0	0	0	0	0	0	0	0	0
Bacteria;;;Bacteroidetes;;Cytophagia;;Cytophagales;;Cyclobacteriaceae;;Algoriphagus;Algoriphagus_uc	Algoriphagus_uc	0.111111	0	0	0	0.02416	0	0	0	0	0	0	0	0.00268444	0.00268444	0	0	0	0	0	0	0	0	0	0	0	0	0	0	0	0	0	0	0	0	0	0	0	1	0	0	0	0	0	0	0	0	0	0
Bacteria;;;Bacteroidetes;;Flavobacteria;;AY947905_o;;AY947905_f;;AY947905_f_uc;AY947905_f_uc_s	AY947905_f_uc_s	0.111111	0	0	0	0	0	0	0	0	0	0.02063	0	0.00229222	0.00229222	0	0	0	0	0	0	0	0	0	0	0	0	0	0	0	0	0	0	0	0	0	0	0	0	0	0	0	0	0	1	0	0	0	0
Bacteria;;;Bacteroidetes;;Flavobacteria;;DQ833502_o;;DQ833502_o_uc;;DQ833502_o_uc_g;DQ833502_o_uc_s	DQ833502_o_uc_s	0.111111	0	0	0	0	0	0	0	0.01851	0	0	0	0.00205667	0.00205667	0	0	0	0	0	0	0	0	0	0	0	0	0	0	0	0	0	0	0	0	0	0	0	0	0	0	0	1	0	0	0	0	0	0
Bacteria;;;Bacteroidetes;;Flavobacteria;;EF471578_o;;EF471578_f;;AY948029_g;AY948029_g_uc	AY948029_g_uc	0.111111	0	0	0.02851	0	0	0	0	0	0	0	0	0.00316778	0.00316778	0	0	0	0	0	0	0	0	0	0	0	0	0	0	0	0	0	0	0	0	0	0	1	0	0	0	0	0	0	0	0	0	0	0
Bacteria;;;Bacteroidetes;;Flavobacteria;;Flavobacteriales;;Flavobacteriaceae;;Flavobacteriaceae_uc;Flavobacteriaceae_uc_s	Flavobacteriaceae_uc_s	0.111111	0	0	0	0	0	0	0	0	0	0.02063	0	0.00229222	0.00229222	0	0	0	0	0	0	0	0	0	0	0	0	0	0	0	0	0	0	0	0	0	0	0	0	0	0	0	0	0	1	0	0	0	0
Bacteria;;;Bacteroidetes;;Flavobacteria;;Flavobacteriales;;Flavobacteriaceae;;Flavobacterium;Flavobacterium glaciei	Flavobacterium glaciei	0.111111	0	0	0	0.01208	0	0	0	0	0	0	0	0.00134222	0.00134222	0	0	0	0	0	0	0	0	0	0	0	0	0	0	0	0	0	0	0	0	0	0	0	1	0	0	0	0	0	0	0	0	0	0
Bacteria;;;Bacteroidetes;;Flavobacteria;;Flavobacteriales;;Flavobacteriaceae;;Flavobacterium;Flavobacterium_uc	Flavobacterium_uc	0.111111	0	0	0	0.01208	0	0	0	0	0	0	0	0.00134222	0.00134222	0	0	0	0	0	0	0	0	0	0	0	0	0	0	0	0	0	0	0	0	0	0	0	1	0	0	0	0	0	0	0	0	0	0
Bacteria;;;Bacteroidetes;;Sphingobacteria;;Sphingobacteriales;;Chitinophagaceae;;Chitinophagaceae_uc;Chitinophagaceae_uc_s	Chitinophagaceae_uc_s	0.111111	0.222222	0	0	0	0	0	0	0	0	0.04125	0	0.00458333	0.00458333	0	0.03077	0	0.03323	0	0	0	0	0	0.00711111	0.00470802	0	0	0	0	0	0	0	0	0	0	0	0	0	0	0	0	0	0	1	0	0	1	0
Bacteria;;;Bacteroidetes;;Sphingobacteria;;Sphingobacteriales;;Chitinophagaceae;;Sediminibacterium;Sediminibacterium salmoneum	Sediminibacterium salmoneum	0.111111	0	0	0	0	0	0	0	0	0	0	0.01649	0.00183222	0.00183222	0	0	0	0	0	0	0	0	0	0	0	0	0	0	0	0	0	0	0	0	0	0	0	0	0	0	0	0	0	0	1	0	0	0
Bacteria;;;Bacteroidetes;;Sphingobacteria;;Sphingobacteriales;;Chitinophagaceae;;Sediminibacterium;Sediminibacterium_uc	Sediminibacterium_uc	0.111111	0	0	0	0	0	0	0	0	0	0.02063	0	0.00229222	0.00229222	0	0	0	0	0	0	0	0	0	0	0	0	0	0	0	0	0	0	0	0	0	0	0	0	0	0	0	0	0	1	0	0	0	0
Bacteria;;;Bacteroidetes;;Sphingobacteria;;Sphingobacteriales;;Saprospiraceae;;Aquirestis;Aquirestis calciphila	Aquirestis calciphila	0.111111	0	0	0	0	0	0	0	0	0.02665	0	0	0.00296111	0.00296111	0	0	0	0	0	0	0	0	0	0	0	0	0	0	0	0	0	0	0	0	0	0	0	0	0	0	0	0	1	0	0	0	0	0
Bacteria;;;Bacteroidetes;;Sphingobacteria;;Sphingobacteriales;;Sphingobacteriales_uc;;Sphingobacteriales_uc_g;Sphingobacteriales_uc_s	Sphingobacteriales_uc_s	0.111111	0.111111	0	0.01426	0	0	0	0	0	0	0	0	0.00158444	0.00158444	0	0	0	0.01662	0	0	0	0	0	0.00184667	0.00184667	0	0	0	0	0	0	0	0	0	0	0	1	0	0	0	0	0	0	0	0	0	0	0
Bacteria;;;Chlorobi;;OPB56;;OPB56_o;;AJ630296_f;;AJ630296_g;DQ520166_s	DQ520166_s	0.111111	0	0	0	0	0	0	0	0.03702	0	0	0	0.00411333	0.00411333	0	0	0	0	0	0	0	0	0	0	0	0	0	0	0	0	0	0	0	0	0	0	0	0	0	0	0	1	0	0	0	0	0	0
Bacteria;;;Chlorobi;;OPB56;;OPB56_o;;AJ630296_f;;DQ676299_g;DQ676299_g_uc	DQ676299_g_uc	0.111111	0	0	0	0	0	0	0.01333	0	0	0	0	0.00148111	0.00148111	0	0	0	0	0	0	0	0	0	0	0	0	0	0	0	0	0	0	0	0	0	0	0	0	0	0	1	0	0	0	0	0	0	0
Bacteria;;;Chloroflexi;;Anaerolineae;;AF234733_o;;AY921926_f;;AY921926_f_uc;AY921926_f_uc_s	AY921926_f_uc_s	0.111111	0	0	0.01426	0	0	0	0	0	0	0	0	0.00158444	0.00158444	0	0	0	0	0	0	0	0	0	0	0	0	0	0	0	0	0	0	0	0	0	0	1	0	0	0	0	0	0	0	0	0	0	0
Bacteria;;;Chloroflexi;;Caldilineae;;Caldilineales;;DQ404776_f;;DQ404776_f_uc;DQ404776_f_uc_s	DQ404776_f_uc_s	0.111111	0	0	0	0	0	0	0	0	0	0	0.01649	0.00183222	0.00183222	0	0	0	0	0	0	0	0	0	0	0	0	0	0	0	0	0	0	0	0	0	0	0	0	0	0	0	0	0	0	1	0	0	0
Bacteria;;;Chloroflexi;;Caldilineae;;Caldilineales;;DQ833494_f;;DQ833494_f_uc;DQ833494_f_uc_s	DQ833494_f_uc_s	0.111111	0.111111	0	0	0	0	0	0	0	0.03997	0	0	0.00444111	0.00444111	0	0	0	0	0	0	0	0.01798	0	0.00199778	0.00199778	0	0	0	0	0	0	0	0	0	0	0	0	0	0	0	0	0	1	0	0	0	0	0
Bacteria;;;Chloroflexi;;Caldilineae;;Caldilineales;;DQ833494_f;;DQ833494_g;DQ833494_g_uc	DQ833494_g_uc	0.111111	0	0	0	0	0	0	0	0	0.01332	0	0	0.00148	0.00148	0	0	0	0	0	0	0	0	0	0	0	0	0	0	0	0	0	0	0	0	0	0	0	0	0	0	0	0	1	0	0	0	0	0
Bacteria;;;Cyanobacteria;;AB355089_c;;AF280849_o;;AY328718_f;;AY957901_g;AY957901_g_uc	AY957901_g_uc	0.111111	0	0	0	0	0	0	0	0	0.02665	0	0	0.00296111	0.00296111	0	0	0	0	0	0	0	0	0	0	0	0	0	0	0	0	0	0	0	0	0	0	0	0	0	0	0	0	1	0	0	0	0	0
Bacteria;;;Cyanobacteria;;Chroobacteria;;Chroobacteria_uc;;Chroobacteria_uc_f;;Chroobacteria_uc_g;Chroobacteria_uc_s	Chroobacteria_uc_s	0.111111	0	0	0	0	0.0193	0	0	0	0	0	0	0.00214444	0.00214444	0	0	0	0	0	0	0	0	0	0	0	0	0	0	0	0	0	0	0	0	0	0	0	0	1	0	0	0	0	0	0	0	0	0
Bacteria;;;Cyanobacteria;;Chroobacteria;;Chroococcales;;Prochlorococcaceae;;Cyanobium;Merismopedia tenuissima	Merismopedia tenuissima	0.111111	0	0	0	0	0	0.02748	0	0	0	0	0	0.00305333	0.00305333	0	0	0	0	0	0	0	0	0	0	0	0	0	0	0	0	0	0	0	0	0	0	0	0	0	1	0	0	0	0	0	0	0	0
Bacteria;;;Cyanobacteria;;Chroobacteria;;Chroococcales;;Prochlorococcaceae;;Prochlorococcaceae_uc;Prochlorococcaceae_uc_s	Prochlorococcaceae_uc_s	0.111111	0	0	0	0	0	0	0	0.01851	0	0	0	0.00205667	0.00205667	0	0	0	0	0	0	0	0	0	0	0	0	0	0	0	0	0	0	0	0	0	0	0	0	0	0	0	1	0	0	0	0	0	0
Bacteria;;;Cyanobacteria;;Chroobacteria;;Chroococcales;;Prochlorococcaceae;;Prochlorococcus;Prochlorococcus marinus	Prochlorococcus marinus	0.111111	0	0	0	0	0.0386	0	0	0	0	0	0	0.00428889	0.00428889	0	0	0	0	0	0	0	0	0	0	0	0	0	0	0	0	0	0	0	0	0	0	0	0	1	0	0	0	0	0	0	0	0	0
Bacteria;;;Deinococcus-Thermus;;Deinococci;;Trueperales;;Trueperales_uc;;Trueperales_uc_g;Trueperales_uc_s	Trueperales_uc_s	0.111111	0	0	0	0	0	0	0	0	0	0.02063	0	0.00229222	0.00229222	0	0	0	0	0	0	0	0	0	0	0	0	0	0	0	0	0	0	0	0	0	0	0	0	0	0	0	0	0	1	0	0	0	0
Bacteria;;;Firmicutes;;Bacilli;;Bacillales;;Bacillaceae;;Bacillus_g3;Bacillus cereus	Bacillus cereus	0.111111	0	0	0	0	0	0	0	0	0	0	0.01649	0.00183222	0.00183222	0	0	0	0	0	0	0	0	0	0	0	0	0	0	0	0	0	0	0	0	0	0	0	0	0	0	0	0	0	0	1	0	0	0
Bacteria;;;Firmicutes;;Bacilli;;Bacillales;;Bacillaceae;;Bacillus_g3;Bacillus_g3_uc	Bacillus_g3_uc	0.111111	0	0	0	0	0	0.01374	0	0	0	0	0	0.00152667	0.00152667	0	0	0	0	0	0	0	0	0	0	0	0	0	0	0	0	0	0	0	0	0	0	0	0	0	1	0	0	0	0	0	0	0	0
Bacteria;;;Firmicutes;;Bacilli;;Bacillales;;Bacillaceae;;Bacillus;Bacillus methylotrophicus	Bacillus methylotrophicus	0.111111	0	0	0	0	0	0	0	0.01851	0	0	0	0.00205667	0.00205667	0	0	0	0	0	0	0	0	0	0	0	0	0	0	0	0	0	0	0	0	0	0	0	0	0	0	0	1	0	0	0	0	0	0
Bacteria;;;Firmicutes;;Bacilli;;Bacillales;;Bacillaceae;;Bacillus;Bacillus safensis	Bacillus safensis	0.111111	0.111111	0	0	0	0	0	0	0	0	0	0.03299	0.00366556	0.00366556	0	0.01539	0	0	0	0	0	0	0	0.00171	0.00171	0	0	0	0	0	0	0	0	0	0	0	0	0	0	0	0	0	0	0	1	0	1	0
Bacteria;;;Firmicutes;;Bacilli;;Bacillales;;Bacillaceae;;Bacillus;Bacillus_uc	Bacillus_uc	0.111111	0	0	0	0	0	0	0	0.01851	0	0	0	0.00205667	0.00205667	0	0	0	0	0	0	0	0	0	0	0	0	0	0	0	0	0	0	0	0	0	0	0	0	0	0	0	1	0	0	0	0	0	0
Bacteria;;;Firmicutes;;Bacilli;;Bacillales;;Staphylococcaceae;;Staphylococcus;Staphylococcus hominis	Staphylococcus hominis	0.111111	0	0	0	0	0	0	0	0	0.02665	0	0	0.00296111	0.00296111	0	0	0	0	0	0	0	0	0	0	0	0	0	0	0	0	0	0	0	0	0	0	0	0	0	0	0	0	1	0	0	0	0	0
Bacteria;;;Firmicutes;;Bacilli;;Bacillales;;Staphylococcaceae;;Staphylococcus;Staphylococcus_uc	Staphylococcus_uc	0.111111	0	0	0	0	0	0	0	0	0	0.02063	0	0.00229222	0.00229222	0	0	0	0	0	0	0	0	0	0	0	0	0	0	0	0	0	0	0	0	0	0	0	0	0	0	0	0	0	1	0	0	0	0
Bacteria;;;Firmicutes;;Bacilli;;Lactobacillales;;Lactobacillaceae;;Lactobacillus;Lactobacillus johnsonii	Lactobacillus johnsonii	0.111111	0	0.111111	0	0.01208	0	0	0	0	0	0	0	0.00134222	0.00134222	0	0	0	0	0	0	0	0	0	0	0	0	0.09281	0	0	0	0	0	0	0	0.0103122	0.0103122	0	1	0	0	0	0	0	0	0	0	0	0
Bacteria;;;Firmicutes;;Bacilli;;Lactobacillales;;Leuconostocaceae;;Leuconostoc;Leuconostoc kimchii	Leuconostoc kimchii	0.111111	0	0	0	0	0	0	0.01333	0	0	0	0	0.00148111	0.00148111	0	0	0	0	0	0	0	0	0	0	0	0	0	0	0	0	0	0	0	0	0	0	0	0	0	0	1	0	0	0	0	0	0	0
Bacteria;;;Firmicutes;;Bacilli;;Lactobacillales;;Leuconostocaceae;;Weissella;Weissella confusa	Weissella confusa	0.111111	0	0.222222	0.04277	0	0	0	0	0	0	0	0	0.00475222	0.00475222	0	0	0	0	0	0	0	0	0	0	0	0	0	0	0	0	0.02837	0	0.02064	0	0.00544556	0.00365904	1	0	0	0	0	0	0	0	0	0	0	0
Bacteria;;;Firmicutes;;Bacilli;;Lactobacillales;;Leuconostocaceae;;Weissella;Weissella_uc	Weissella_uc	0.111111	0.333333	0	0	0	0	0	0.01333	0	0	0	0	0.00148111	0.00148111	0	0.01539	0	0.01662	0	0	0	0.01798	0	0.00555444	0.0027856	0	0	0	0	0	0	0	0	0	0	0	0	0	0	0	1	0	0	0	0	0	1	0
Bacteria;;;Firmicutes;;Bacilli;;Lactobacillales;;Streptococcaceae;;Lactococcus;Lactococcus_uc	Lactococcus_uc	0.111111	0	0	0	0	0	0	0	0	0	0.02063	0	0.00229222	0.00229222	0	0	0	0	0	0	0	0	0	0	0	0	0	0	0	0	0	0	0	0	0	0	0	0	0	0	0	0	0	1	0	0	0	0
Bacteria;;;Firmicutes;;Clostridia;;Clostridiales;;4P000345_f;;4P000345_f_uc;4P000345_f_uc_s	4P000345_f_uc_s	0.111111	0	0	0	0	0	0	0	0	0.02665	0	0	0.00296111	0.00296111	0	0	0	0	0	0	0	0	0	0	0	0	0	0	0	0	0	0	0	0	0	0	0	0	0	0	0	0	1	0	0	0	0	0
Bacteria;;;Firmicutes;;Clostridia;;Clostridiales;;Clostridiaceae;;Clostridium;Clostridium arbusti	Clostridium arbusti	0.111111	0	0	0	0	0	0	0	0.01851	0	0	0	0.00205667	0.00205667	0	0	0	0	0	0	0	0	0	0	0	0	0	0	0	0	0	0	0	0	0	0	0	0	0	0	0	1	0	0	0	0	0	0
Bacteria;;;Firmicutes;;Clostridia;;Clostridiales;;Clostridiaceae;;Clostridium;Clostridium subterminale	Clostridium subterminale	0.111111	0.111111	0	0	0	0	0	0	0	0	0	0.03299	0.00366556	0.00366556	0	0	0	0	0	0	0	0	1.0331	0.114789	0.114789	0	0	0	0	0	0	0	0	0	0	0	0	0	0	0	0	0	0	0	1	0	0	0
Bacteria;;;Firmicutes;;Clostridia;;Clostridiales;;DQ809955_f;;DQ809955_f_uc;DQ809955_f_uc_s	DQ809955_f_uc_s	0.111111	0	0	0	0	0	0	0.01333	0	0	0	0	0.00148111	0.00148111	0	0	0	0	0	0	0	0	0	0	0	0	0	0	0	0	0	0	0	0	0	0	0	0	0	0	1	0	0	0	0	0	0	0
Bacteria;;;Firmicutes;;Clostridia;;Clostridiales;;EF098426_f;;EF098426_g;EF098426_g_uc	EF098426_g_uc	0.111111	0.111111	0	0	0	0	0	0.01333	0	0	0	0	0.00148111	0.00148111	0	0	0	0	0	0.04598	0	0	0	0.00510889	0.00510889	0	0	0	0	0	0	0	0	0	0	0	0	0	0	0	1	0	0	0	0	0	0	0
Bacteria;;;Firmicutes;;Clostridia;;Clostridiales;;EF406576_f;;EF406576_g;EF406576_g_uc	EF406576_g_uc	0.111111	0	0	0	0	0	0	0	0	0.01332	0	0	0.00148	0.00148	0	0	0	0	0	0	0	0	0	0	0	0	0	0	0	0	0	0	0	0	0	0	0	0	0	0	0	0	1	0	0	0	0	0
Bacteria;;;Firmicutes;;Clostridia;;Clostridiales;;EF436324_f;;EF436324_f_uc;EF436324_f_uc_s	EF436324_f_uc_s	0.111111	0	0	0.01426	0	0	0	0	0	0	0	0	0.00158444	0.00158444	0	0	0	0	0	0	0	0	0	0	0	0	0	0	0	0	0	0	0	0	0	0	1	0	0	0	0	0	0	0	0	0	0	0
Bacteria;;;Firmicutes;;Clostridia;;Clostridiales;;EF436324_f;;EF436324_g;EF436324_s	EF436324_s	0.111111	0	0.111111	0.01426	0	0	0	0	0	0	0	0	0.00158444	0.00158444	0	0	0	0	0	0	0	0	0	0	0	0	0.0464	0	0	0	0	0	0	0	0.00515556	0.00515556	1	0	0	0	0	0	0	0	0	0	0	0
Bacteria;;;Firmicutes;;Clostridia;;Clostridiales;;EU157189_f;;EU157189_f_uc;EU157189_f_uc_s	EU157189_f_uc_s	0.111111	0.111111	0	0	0	0	0.01374	0	0	0	0	0	0.00152667	0.00152667	0.03697	0	0	0	0	0	0	0	0	0.00410778	0.00410778	0	0	0	0	0	0	0	0	0	0	0	0	0	0	1	0	0	0	0	0	1	0	0
Bacteria;;;Firmicutes;;Clostridia;;Clostridiales;;FJ028742_f;;FJ028742_f_uc;FJ028742_f_uc_s	FJ028742_f_uc_s	0.111111	0	0	0	0	0	0	0	0	0	0.02063	0	0.00229222	0.00229222	0	0	0	0	0	0	0	0	0	0	0	0	0	0	0	0	0	0	0	0	0	0	0	0	0	0	0	0	0	1	0	0	0	0
Bacteria;;;Firmicutes;;Clostridia;;Clostridiales;;GU112192_f;;GU112192_f_uc;GU112192_f_uc_s	GU112192_f_uc_s	0.111111	0	0	0	0	0	0	0	0	0.01332	0	0	0.00148	0.00148	0	0	0	0	0	0	0	0	0	0	0	0	0	0	0	0	0	0	0	0	0	0	0	0	0	0	0	0	1	0	0	0	0	0
Bacteria;;;Firmicutes;;Clostridia;;Clostridiales;;Lachnospiraceae;;AB185548_g;AB185548_g_uc	AB185548_g_uc	0.111111	0.111111	0	0	0.01208	0	0	0	0	0	0	0	0.00134222	0.00134222	0	0	0	0	0.02023	0	0	0	0	0.00224778	0.00224778	0	0	0	0	0	0	0	0	0	0	0	0	1	0	0	0	0	0	0	0	0	0	0
Bacteria;;;Firmicutes;;Clostridia;;Clostridiales;;Lachnospiraceae;;AF349416_g;AF349416_g_uc	AF349416_g_uc	0.111111	0	0	0	0	0	0	0.01333	0	0	0	0	0.00148111	0.00148111	0	0	0	0	0	0	0	0	0	0	0	0	0	0	0	0	0	0	0	0	0	0	0	0	0	0	1	0	0	0	0	0	0	0
Bacteria;;;Firmicutes;;Clostridia;;Clostridiales;;Lachnospiraceae;;AF349416_g;AF349416_s	AF349416_s	0.111111	0.111111	0	0	0	0	0	0.01333	0	0	0	0	0.00148111	0.00148111	0	0	0	0	0	0	0.04953	0	0	0.00550333	0.00550333	0	0	0	0	0	0	0	0	0	0	0	0	0	0	0	1	0	0	0	0	0	0	0
Bacteria;;;Firmicutes;;Clostridia;;Clostridiales;;Lachnospiraceae;;AY992641_g;AY992641_g_uc	AY992641_g_uc	0.111111	0.111111	0	0	0	0	0	0	0	0	0	0.01649	0.00183222	0.00183222	0	0	0	0	0	0	0	0	0.01054	0.00117111	0.00117111	0	0	0	0	0	0	0	0	0	0	0	0	0	0	0	0	0	0	0	1	0	0	0
Bacteria;;;Firmicutes;;Clostridia;;Clostridiales;;Lachnospiraceae;;AY994025_g;EU511963_s	EU511963_s	0.111111	0	0	0	0	0	0	0	0	0	0	0.03299	0.00366556	0.00366556	0	0	0	0	0	0	0	0	0	0	0	0	0	0	0	0	0	0	0	0	0	0	0	0	0	0	0	0	0	0	1	0	0	0
Bacteria;;;Firmicutes;;Clostridia;;Clostridiales;;Lachnospiraceae;;Blautia;Blautia producta	Blautia producta	0.111111	0	0	0	0	0	0.01374	0	0	0	0	0	0.00152667	0.00152667	0	0	0	0	0	0	0	0	0	0	0	0	0	0	0	0	0	0	0	0	0	0	0	0	0	1	0	0	0	0	0	0	0	0
Bacteria;;;Firmicutes;;Clostridia;;Clostridiales;;Lachnospiraceae;;Clostridium_g12;AY212762_s	AY212762_s	0.111111	0	0	0	0	0	0	0.01333	0	0	0	0	0.00148111	0.00148111	0	0	0	0	0	0	0	0	0	0	0	0	0	0	0	0	0	0	0	0	0	0	0	0	0	0	1	0	0	0	0	0	0	0
Bacteria;;;Firmicutes;;Clostridia;;Clostridiales;;Lachnospiraceae;;Clostridium_g12;EF401207_s	EF401207_s	0.111111	0	0	0	0	0	0	0	0	0	0	0.01649	0.00183222	0.00183222	0	0	0	0	0	0	0	0	0	0	0	0	0	0	0	0	0	0	0	0	0	0	0	0	0	0	0	0	0	0	1	0	0	0
Bacteria;;;Firmicutes;;Clostridia;;Clostridiales;;Lachnospiraceae;;Clostridium_g7;EU006340_s	EU006340_s	0.111111	0.222222	0	0	0	0	0	0.01333	0	0	0	0	0.00148111	0.00148111	0	0	0	0	0	0.04598	0	0.01798	0	0.00710667	0.00524788	0	0	0	0	0	0	0	0	0	0	0	0	0	0	0	1	0	0	0	0	0	0	0
Bacteria;;;Firmicutes;;Clostridia;;Clostridiales;;Lachnospiraceae;;Clostridium_g9;Clostridium symbiosum	Clostridium symbiosum	0.111111	0	0	0	0	0	0	0	0	0	0	0.39584	0.0439822	0.0439822	0	0	0	0	0	0	0	0	0	0	0	0	0	0	0	0	0	0	0	0	0	0	0	0	0	0	0	0	0	0	1	0	0	0
Bacteria;;;Firmicutes;;Clostridia;;Clostridiales;;Lachnospiraceae;;Clostridium_g9;EF096283_s	EF096283_s	0.111111	0.555556	0.777778	0	0	0	0	0	0	0.01332	0	0	0.00148	0.00148	0	0.01539	0.034	0.01662	0	0.02299	0	0	0.06325	0.0169167	0.00709324	0.03894	0.0464	0	0.02807	0.14837	0	0.10582	0.01032	0.03249	0.0456011	0.0167148	0	0	0	0	0	0	1	0	0	0	1	1
Bacteria;;;Firmicutes;;Clostridia;;Clostridiales;;Lachnospiraceae;;Clostridium_g9;EU505303_s	EU505303_s	0.111111	0	0	0	0	0	0	0	0	0	0	0.04948	0.00549778	0.00549778	0	0	0	0	0	0	0	0	0	0	0	0	0	0	0	0	0	0	0	0	0	0	0	0	0	0	0	0	0	0	1	0	0	0
Bacteria;;;Firmicutes;;Clostridia;;Clostridiales;;Lachnospiraceae;;DQ015519_g;DQ014892_s	DQ014892_s	0.111111	0.333333	0.222222	0	0	0	0	0.01333	0	0	0	0	0.00148111	0.00148111	0	0	0.28902	0	0.02023	0.25287	0	0	0	0.0624578	0.039577	0	0	0	0.02807	0.18546	0	0	0	0	0.0237256	0.0204523	0	0	0	0	1	0	0	0	0	0	0	1
Bacteria;;;Firmicutes;;Clostridia;;Clostridiales;;Lachnospiraceae;;DQ015519_g;EU505508_s	EU505508_s	0.111111	0.222222	0.444444	0	0.09663	0	0	0	0	0	0	0	0.0107367	0.0107367	0	0	0	0	0.26294	0	0.04953	0	0	0.0347189	0.0290455	0.00974	0	0	0.1684	0	0	0	0.08256	0.03249	0.0325767	0.0192837	0	1	0	0	0	0	0	0	0	0	0	0
Bacteria;;;Firmicutes;;Clostridia;;Clostridiales;;Lachnospiraceae;;DQ085082_g;DQ085082_g_uc	DQ085082_g_uc	0.111111	0	0	0	0	0.0193	0	0	0	0	0	0	0.00214444	0.00214444	0	0	0	0	0	0	0	0	0	0	0	0	0	0	0	0	0	0	0	0	0	0	0	0	1	0	0	0	0	0	0	0	0	0
Bacteria;;;Firmicutes;;Clostridia;;Clostridiales;;Lachnospiraceae;;DQ105656_g;DQ105656_s	DQ105656_s	0.111111	0	0	0.01426	0	0	0	0	0	0	0	0	0.00158444	0.00158444	0	0	0	0	0	0	0	0	0	0	0	0	0	0	0	0	0	0	0	0	0	0	1	0	0	0	0	0	0	0	0	0	0	0
Bacteria;;;Firmicutes;;Clostridia;;Clostridiales;;Lachnospiraceae;;DQ326682_g;DQ326682_g_uc	DQ326682_g_uc	0.111111	0	0	0	0	0	0	0	0	0.03997	0	0	0.00444111	0.00444111	0	0	0	0	0	0	0	0	0	0	0	0	0	0	0	0	0	0	0	0	0	0	0	0	0	0	0	0	1	0	0	0	0	0
Bacteria;;;Firmicutes;;Clostridia;;Clostridiales;;Lachnospiraceae;;DQ326682_g;FJ879715_s	FJ879715_s	0.111111	0	0	0	0	0	0	0	0	0.02665	0	0	0.00296111	0.00296111	0	0	0	0	0	0	0	0	0	0	0	0	0	0	0	0	0	0	0	0	0	0	0	0	0	0	0	0	1	0	0	0	0	0
Bacteria;;;Firmicutes;;Clostridia;;Clostridiales;;Lachnospiraceae;;DQ799133_g;DQ799133_s	DQ799133_s	0.111111	0	0	0	0.01208	0	0	0	0	0	0	0	0.00134222	0.00134222	0	0	0	0	0	0	0	0	0	0	0	0	0	0	0	0	0	0	0	0	0	0	0	1	0	0	0	0	0	0	0	0	0	0
Bacteria;;;Firmicutes;;Clostridia;;Clostridiales;;Lachnospiraceae;;EF099428_g;EF097907_s	EF097907_s	0.111111	0	0	0	0	0	0	0	0	0.01332	0	0	0.00148	0.00148	0	0	0	0	0	0	0	0	0	0	0	0	0	0	0	0	0	0	0	0	0	0	0	0	0	0	0	0	1	0	0	0	0	0
Bacteria;;;Firmicutes;;Clostridia;;Clostridiales;;Lachnospiraceae;;EF099428_g;EF098100_s	EF098100_s	0.111111	0	0	0	0	0.0193	0	0	0	0	0	0	0.00214444	0.00214444	0	0	0	0	0	0	0	0	0	0	0	0	0	0	0	0	0	0	0	0	0	0	0	0	1	0	0	0	0	0	0	0	0	0
Bacteria;;;Firmicutes;;Clostridia;;Clostridiales;;Lachnospiraceae;;EF406641_g;EF406641_s	EF406641_s	0.111111	0	0	0	0	0	0	0.01333	0	0	0	0	0.00148111	0.00148111	0	0	0	0	0	0	0	0	0	0	0	0	0	0	0	0	0	0	0	0	0	0	0	0	0	0	1	0	0	0	0	0	0	0
Bacteria;;;Firmicutes;;Clostridia;;Clostridiales;;Lachnospiraceae;;EF406645_g;EF406645_g_uc	EF406645_g_uc	0.111111	0	0	0	0	0	0	0	0.01851	0	0	0	0.00205667	0.00205667	0	0	0	0	0	0	0	0	0	0	0	0	0	0	0	0	0	0	0	0	0	0	0	0	0	0	0	1	0	0	0	0	0	0
Bacteria;;;Firmicutes;;Clostridia;;Clostridiales;;Lachnospiraceae;;EF406722_g;EF406722_g_uc	EF406722_g_uc	0.111111	0.222222	0.333333	0	0.01208	0	0	0	0	0	0	0	0.00134222	0.00134222	0	0.01539	0.017	0	0	0	0	0	0	0.00359889	0.00238422	0	0	0	0.02807	0.11128	0	0	0.01032	0	0.01663	0.012241	0	1	0	0	0	0	0	0	0	0	1	1
Bacteria;;;Firmicutes;;Clostridia;;Clostridiales;;Lachnospiraceae;;EF406745_g;EF406564_s	EF406564_s	0.111111	0	0	0	0.01208	0	0	0	0	0	0	0	0.00134222	0.00134222	0	0	0	0	0	0	0	0	0	0	0	0	0	0	0	0	0	0	0	0	0	0	0	1	0	0	0	0	0	0	0	0	0	0
Bacteria;;;Firmicutes;;Clostridia;;Clostridiales;;Lachnospiraceae;;EF406831_g;EF406831_s	EF406831_s	0.111111	0	0	0	0.02416	0	0	0	0	0	0	0	0.00268444	0.00268444	0	0	0	0	0	0	0	0	0	0	0	0	0	0	0	0	0	0	0	0	0	0	0	1	0	0	0	0	0	0	0	0	0	0
Bacteria;;;Firmicutes;;Clostridia;;Clostridiales;;Lachnospiraceae;;EF406841_g;EF406841_g_uc	EF406841_g_uc	0.111111	0	0	0	0.02416	0	0	0	0	0	0	0	0.00268444	0.00268444	0	0	0	0	0	0	0	0	0	0	0	0	0	0	0	0	0	0	0	0	0	0	0	1	0	0	0	0	0	0	0	0	0	0
Bacteria;;;Firmicutes;;Clostridia;;Clostridiales;;Lachnospiraceae;;EF406841_g;EF406841_s	EF406841_s	0.111111	0	0	0	0	0	0	0	0	0	0.02063	0	0.00229222	0.00229222	0	0	0	0	0	0	0	0	0	0	0	0	0	0	0	0	0	0	0	0	0	0	0	0	0	0	0	0	0	1	0	0	0	0
Bacteria;;;Firmicutes;;Clostridia;;Clostridiales;;Lachnospiraceae;;EF603632_g;EF406628_s	EF406628_s	0.111111	0	0.111111	0	0.02416	0	0	0	0	0	0	0	0.00268444	0.00268444	0	0	0	0	0	0	0	0	0	0	0	0.02921	0	0	0	0	0	0	0	0	0.00324556	0.00324556	0	1	0	0	0	0	0	0	0	0	0	0
Bacteria;;;Firmicutes;;Clostridia;;Clostridiales;;Lachnospiraceae;;EF604622_g;EF604622_s	EF604622_s	0.111111	0.222222	0.222222	0	0.01208	0	0	0	0	0	0	0	0.00134222	0.00134222	0.33272	0	0	0	0.02023	0	0	0	0	0.0392167	0.0367556	0	0	0	0	0	0	0	0.01032	0.12995	0.0155856	0.0143408	0	1	0	0	0	0	0	0	0	1	0	0
Bacteria;;;Firmicutes;;Clostridia;;Clostridiales;;Lachnospiraceae;;EF604626_g;EF604626_g_uc	EF604626_g_uc	0.111111	0	0	0	0	0	0.01374	0	0	0	0	0	0.00152667	0.00152667	0	0	0	0	0	0	0	0	0	0	0	0	0	0	0	0	0	0	0	0	0	0	0	0	0	1	0	0	0	0	0	0	0	0
Bacteria;;;Firmicutes;;Clostridia;;Clostridiales;;Lachnospiraceae;;EF604626_g;EF604626_s	EF604626_s	0.111111	0.111111	0.111111	0.01426	0	0	0	0	0	0	0	0	0.00158444	0.00158444	0	0.01539	0	0	0	0	0	0	0	0.00171	0.00171	0	0.09281	0	0	0	0	0	0	0	0.0103122	0.0103122	1	0	0	0	0	0	0	0	0	0	1	0
Bacteria;;;Firmicutes;;Clostridia;;Clostridiales;;Lachnospiraceae;;EF686630_g;EF686630_s	EF686630_s	0.111111	0	0	0	0.01208	0	0	0	0	0	0	0	0.00134222	0.00134222	0	0	0	0	0	0	0	0	0	0	0	0	0	0	0	0	0	0	0	0	0	0	0	1	0	0	0	0	0	0	0	0	0	0
Bacteria;;;Firmicutes;;Clostridia;;Clostridiales;;Lachnospiraceae;;EU382031_g;EU382031_g_uc	EU382031_g_uc	0.111111	0.111111	0	0	0	0	0.01374	0	0	0	0	0	0.00152667	0.00152667	0	0.01539	0	0	0	0	0	0	0	0.00171	0.00171	0	0	0	0	0	0	0	0	0	0	0	0	0	0	1	0	0	0	0	0	0	1	0
Bacteria;;;Firmicutes;;Clostridia;;Clostridiales;;Lachnospiraceae;;EU453572_g;EF602817_s	EF602817_s	0.111111	0.333333	0.222222	0	0	0	0	0	0	0	0.02063	0	0.00229222	0.00229222	0.03697	0	0	0	0.02023	0	0	0.01798	0	0.00835333	0.00452049	0	0	0	0.02807	0	0.19858	0	0	0	0.0251833	0.0218944	0	0	0	0	0	0	0	1	0	1	0	0
Bacteria;;;Firmicutes;;Clostridia;;Clostridiales;;Lachnospiraceae;;EU453572_g;EU453572_s	EU453572_s	0.111111	0.333333	0.111111	0.04277	0	0	0	0	0	0	0	0	0.00475222	0.00475222	0	0	0.034	0.16617	0	0	0	0.25166	0	0.0502033	0.0310506	0	0	0	0.05613	0	0	0	0	0	0.00623667	0.00623667	1	0	0	0	0	0	0	0	0	0	0	1
Bacteria;;;Firmicutes;;Clostridia;;Clostridiales;;Lachnospiraceae;;EU453981_g;EU453981_g_uc	EU453981_g_uc	0.111111	0.111111	0	0	0	0	0	0	0	0.01332	0	0	0.00148	0.00148	0	0	0	0	0	0	0	0	0.01054	0.00117111	0.00117111	0	0	0	0	0	0	0	0	0	0	0	0	0	0	0	0	0	1	0	0	0	0	0
Bacteria;;;Firmicutes;;Clostridia;;Clostridiales;;Lachnospiraceae;;EU454963_g;EU456301_s	EU456301_s	0.111111	0.111111	0	0	0	0	0	0	0	0	0.20627	0	0.0229189	0.0229189	0	0	0	0	0	0	0	0	0.04217	0.00468556	0.00468556	0	0	0	0	0	0	0	0	0	0	0	0	0	0	0	0	0	0	1	0	0	0	0
Bacteria;;;Firmicutes;;Clostridia;;Clostridiales;;Lachnospiraceae;;EU504398_g;4P001115_s	4P001115_s	0.111111	0.333333	0	0	0	0	0.01374	0	0	0	0	0	0.00152667	0.00152667	0	0	0.017	0.01662	0	0	0	0	0.05271	0.00959222	0.00591076	0	0	0	0	0	0	0	0	0	0	0	0	0	0	1	0	0	0	0	0	0	0	1
Bacteria;;;Firmicutes;;Clostridia;;Clostridiales;;Lachnospiraceae;;EU506900_g;EU506900_g_uc	EU506900_g_uc	0.111111	0.444444	0.555556	0	0	0	0	0	0	0	0	0.03299	0.00366556	0.00366556	0.18484	0	0.068	0	0.04045	0	0	0	0.03163	0.0361022	0.0203088	0.01947	0	0	0.02807	0.03709	0	0.21164	0.08256	0	0.0420922	0.0230352	0	0	0	0	0	0	0	0	1	1	0	1
Bacteria;;;Firmicutes;;Clostridia;;Clostridiales;;Lachnospiraceae;;EU509104_g;EU509104_s	EU509104_s	0.111111	0.222222	0.222222	0	0	0	0.01374	0	0	0	0	0	0.00152667	0.00152667	0	0	0.017	0	0	0	0	0.01798	0	0.00388667	0.00257209	0.00974	0	0	0	0	0	0	0.02064	0	0.00337556	0.00241042	0	0	0	1	0	0	0	0	0	0	0	1
Bacteria;;;Firmicutes;;Clostridia;;Clostridiales;;Lachnospiraceae;;EU509913_g;EU509913_g_uc	EU509913_g_uc	0.111111	0.111111	0.222222	0	0	0	0	0.01333	0	0	0	0	0.00148111	0.00148111	0	0	0.017	0	0	0	0	0	0	0.00188889	0.00188889	0.00974	0	0	0	0.03709	0	0	0	0	0.00520333	0.00412793	0	0	0	0	1	0	0	0	0	0	0	1
Bacteria;;;Firmicutes;;Clostridia;;Clostridiales;;Lachnospiraceae;;EU510102_g;EU510102_g_uc	EU510102_g_uc	0.111111	0	0	0	0	0	0	0	0	0	0	0.03299	0.00366556	0.00366556	0	0	0	0	0	0	0	0	0	0	0	0	0	0	0	0	0	0	0	0	0	0	0	0	0	0	0	0	0	0	1	0	0	0
Bacteria;;;Firmicutes;;Clostridia;;Clostridiales;;Lachnospiraceae;;EU622662_g;EU622662_g_uc	EU622662_g_uc	0.111111	0	0	0	0	0	0	0	0	0	0	0.01649	0.00183222	0.00183222	0	0	0	0	0	0	0	0	0	0	0	0	0	0	0	0	0	0	0	0	0	0	0	0	0	0	0	0	0	0	1	0	0	0
Bacteria;;;Firmicutes;;Clostridia;;Clostridiales;;Lachnospiraceae;;EU622677_g;EU622677_g_uc	EU622677_g_uc	0.111111	0	0.222222	0	0	0	0	0	0	0	0.02063	0	0.00229222	0.00229222	0	0	0	0	0	0	0	0	0	0	0	0	0.0464	0	0	0	0	0	0	0.03249	0.00876556	0.00591261	0	0	0	0	0	0	0	1	0	0	0	0
Bacteria;;;Firmicutes;;Clostridia;;Clostridiales;;Lachnospiraceae;;EU622778_g;EF603663_s	EF603663_s	0.111111	0	0.333333	0	0	0	0	0	0	0	0	0.39584	0.0439822	0.0439822	0	0	0	0	0	0	0	0	0	0	0	0.01947	0	0.04218	0	0	0	0	0.01032	0	0.00799667	0.00484369	0	0	0	0	0	0	0	0	1	0	0	0
Bacteria;;;Firmicutes;;Clostridia;;Clostridiales;;Lachnospiraceae;;EU844703_g;4P001101_s	4P001101_s	0.111111	0	0	0	0.01208	0	0	0	0	0	0	0	0.00134222	0.00134222	0	0	0	0	0	0	0	0	0	0	0	0	0	0	0	0	0	0	0	0	0	0	0	1	0	0	0	0	0	0	0	0	0	0
Bacteria;;;Firmicutes;;Clostridia;;Clostridiales;;Lachnospiraceae;;Eubacterium_g4;Eubacterium_g4_uc	Eubacterium_g4_uc	0.111111	0	0	0	0	0	0	0	0	0.01332	0	0	0.00148	0.00148	0	0	0	0	0	0	0	0	0	0	0	0	0	0	0	0	0	0	0	0	0	0	0	0	0	0	0	0	1	0	0	0	0	0
Bacteria;;;Firmicutes;;Clostridia;;Clostridiales;;Lachnospiraceae;;Eubacterium_g6;Eubacterium plexicaudatum	Eubacterium plexicaudatum	0.111111	0	0.111111	0	0	0	0	0	0	0	0	0.01649	0.00183222	0.00183222	0	0	0	0	0	0	0	0	0	0	0	0	0	0	0.33679	0	0	0	0	0	0.0374211	0.0374211	0	0	0	0	0	0	0	0	1	0	0	0
Bacteria;;;Firmicutes;;Clostridia;;Clostridiales;;Lachnospiraceae;;Eubacterium_g6;Eubacterium_g6_uc	Eubacterium_g6_uc	0.111111	0	0.111111	0	0	0	0	0	0	0	0	0.03299	0.00366556	0.00366556	0	0	0	0	0	0	0	0	0	0	0	0	0	0	0.0842	0	0	0	0	0	0.00935556	0.00935556	0	0	0	0	0	0	0	0	1	0	0	0
Bacteria;;;Firmicutes;;Clostridia;;Clostridiales;;Lachnospiraceae;;FJ825526_g;FJ825526_g_uc	FJ825526_g_uc	0.111111	0	0	0	0	0	0	0.01333	0	0	0	0	0.00148111	0.00148111	0	0	0	0	0	0	0	0	0	0	0	0	0	0	0	0	0	0	0	0	0	0	0	0	0	0	1	0	0	0	0	0	0	0
Bacteria;;;Firmicutes;;Clostridia;;Clostridiales;;Lachnospiraceae;;FJ825526_g;FJ825526_s	FJ825526_s	0.111111	0	0	0	0	0	0	0	0	0	0	0.01649	0.00183222	0.00183222	0	0	0	0	0	0	0	0	0	0	0	0	0	0	0	0	0	0	0	0	0	0	0	0	0	0	0	0	0	0	1	0	0	0
Bacteria;;;Firmicutes;;Clostridia;;Clostridiales;;Lachnospiraceae;;GQ451238_g;GQ451238_g_uc	GQ451238_g_uc	0.111111	0	0	0	0	0	0.01374	0	0	0	0	0	0.00152667	0.00152667	0	0	0	0	0	0	0	0	0	0	0	0	0	0	0	0	0	0	0	0	0	0	0	0	0	1	0	0	0	0	0	0	0	0
Bacteria;;;Firmicutes;;Clostridia;;Clostridiales;;Lachnospiraceae;;GQ451302_g;GQ451302_g_uc	GQ451302_g_uc	0.111111	0	0	0	0	0	0	0.01333	0	0	0	0	0.00148111	0.00148111	0	0	0	0	0	0	0	0	0	0	0	0	0	0	0	0	0	0	0	0	0	0	0	0	0	0	1	0	0	0	0	0	0	0
Bacteria;;;Firmicutes;;Clostridia;;Clostridiales;;Lachnospiraceae;;Lachnospira;Lachnospira_uc	Lachnospira_uc	0.111111	0	0	0	0	0	0	0	0.01851	0	0	0	0.00205667	0.00205667	0	0	0	0	0	0	0	0	0	0	0	0	0	0	0	0	0	0	0	0	0	0	0	0	0	0	0	1	0	0	0	0	0	0
Bacteria;;;Firmicutes;;Clostridia;;Clostridiales;;Lachnospiraceae;;Lactonifactor;Lactonifactor_uc	Lactonifactor_uc	0.111111	0	0	0	0.01208	0	0	0	0	0	0	0	0.00134222	0.00134222	0	0	0	0	0	0	0	0	0	0	0	0	0	0	0	0	0	0	0	0	0	0	0	1	0	0	0	0	0	0	0	0	0	0
Bacteria;;;Firmicutes;;Clostridia;;Clostridiales;;Lachnospiraceae;;Roseburia;EF031002_s	EF031002_s	0.111111	0	0	0	0	0	0.01374	0	0	0	0	0	0.00152667	0.00152667	0	0	0	0	0	0	0	0	0	0	0	0	0	0	0	0	0	0	0	0	0	0	0	0	0	1	0	0	0	0	0	0	0	0
Bacteria;;;Firmicutes;;Clostridia;;Clostridiales;;Lachnospiraceae;;Ruminococcus_g1;Ruminococcus_g1_uc	Ruminococcus_g1_uc	0.111111	0.111111	0	0	0	0	0.01374	0	0	0	0	0	0.00152667	0.00152667	0	0	0	0.01662	0	0	0	0	0	0.00184667	0.00184667	0	0	0	0	0	0	0	0	0	0	0	0	0	0	1	0	0	0	0	0	0	0	0
Bacteria;;;Firmicutes;;Clostridia;;Clostridiales;;Mogibacterium_f;;EU844456_g;EF604614_s	EF604614_s	0.111111	0	0	0	0	0	0.06869	0	0	0	0	0	0.00763222	0.00763222	0	0	0	0	0	0	0	0	0	0	0	0	0	0	0	0	0	0	0	0	0	0	0	0	0	1	0	0	0	0	0	0	0	0
Bacteria;;;Firmicutes;;Clostridia;;Clostridiales;;Peptostreptococcaceae;;Clostridium_g4;Eubacterium tenue	Eubacterium tenue	0.111111	0	0	0	0.01208	0	0	0	0	0	0	0	0.00134222	0.00134222	0	0	0	0	0	0	0	0	0	0	0	0	0	0	0	0	0	0	0	0	0	0	0	1	0	0	0	0	0	0	0	0	0	0
Bacteria;;;Firmicutes;;Clostridia;;Clostridiales;;Ruminococcaceae;;ADDX_g;ADDX_s	ADDX_s	0.111111	0	0.444444	0.01426	0	0	0	0	0	0	0	0	0.00158444	0.00158444	0	0	0	0	0	0	0	0	0	0	0	0.02921	0	0	0	0.03709	0	0.03527	0.01032	0	0.0124322	0.00551302	1	0	0	0	0	0	0	0	0	0	0	0
Bacteria;;;Firmicutes;;Clostridia;;Clostridiales;;Ruminococcaceae;;AM696861_g;AM696861_g_uc	AM696861_g_uc	0.111111	0	0	0.01426	0	0	0	0	0	0	0	0	0.00158444	0.00158444	0	0	0	0	0	0	0	0	0	0	0	0	0	0	0	0	0	0	0	0	0	0	1	0	0	0	0	0	0	0	0	0	0	0
Bacteria;;;Firmicutes;;Clostridia;;Clostridiales;;Ruminococcaceae;;AY976335_g;DQ238614_s	DQ238614_s	0.111111	0.111111	0.111111	0	0	0	0.01374	0	0	0	0	0	0.00152667	0.00152667	0	0	0	0	0	0	0	0.01798	0	0.00199778	0.00199778	0	0	0	0.02807	0	0	0	0	0	0.00311889	0.00311889	0	0	0	1	0	0	0	0	0	0	0	0
Bacteria;;;Firmicutes;;Clostridia;;Clostridiales;;Ruminococcaceae;;DQ015059_g;EF097039_s	EF097039_s	0.111111	0.333333	0.555556	0	0	0	0	0	0	0	0.02063	0	0.00229222	0.00229222	0	0	0	0	0.10113	0	0.19812	0.01798	0	0.0352478	0.0231602	0.05842	0	0.04218	0	0	0.02837	0.07055	0.07224	0	0.0301956	0.0105323	0	0	0	0	0	0	0	1	0	0	0	0
Bacteria;;;Firmicutes;;Clostridia;;Clostridiales;;Ruminococcaceae;;DQ015059_g;EU622764_s	EU622764_s	0.111111	0.222222	0.333333	0	0	0	0	0	0	0.01332	0	0	0.00148	0.00148	0.03697	0	0	0	0	0	0.04953	0	0	0.00961111	0.00644274	0	0	0.04218	0	0	0	0	0.03096	0.06498	0.0153467	0.00819925	0	0	0	0	0	0	1	0	0	1	0	0
Bacteria;;;Firmicutes;;Clostridia;;Clostridiales;;Ruminococcaceae;;DQ103707_g;DQ103707_g_uc	DQ103707_g_uc	0.111111	0	0	0	0	0.0193	0	0	0	0	0	0	0.00214444	0.00214444	0	0	0	0	0	0	0	0	0	0	0	0	0	0	0	0	0	0	0	0	0	0	0	0	1	0	0	0	0	0	0	0	0	0
Bacteria;;;Firmicutes;;Clostridia;;Clostridiales;;Ruminococcaceae;;DQ532165_g;EU510518_s	EU510518_s	0.111111	0	0.111111	0	0	0	0	0	0	0.2931	0	0	0.0325667	0.0325667	0	0	0	0	0	0	0	0	0	0	0	0	0	0	0	0	0	0.03527	0	0	0.00391889	0.00391889	0	0	0	0	0	0	1	0	0	0	0	0
Bacteria;;;Firmicutes;;Clostridia;;Clostridiales;;Ruminococcaceae;;EF098516_g;4P001153_s	4P001153_s	0.111111	0	0	0	0	0	0	0	0	0	0	0.01649	0.00183222	0.00183222	0	0	0	0	0	0	0	0	0	0	0	0	0	0	0	0	0	0	0	0	0	0	0	0	0	0	0	0	0	0	1	0	0	0
Bacteria;;;Firmicutes;;Clostridia;;Clostridiales;;Ruminococcaceae;;EF098516_g;4P001154_s	4P001154_s	0.111111	0	0.111111	0	0	0	0	0	0	0	0	0.03299	0.00366556	0.00366556	0	0	0	0	0	0	0	0	0	0	0	0	0	0	0	0	0	0.07055	0	0	0.00783889	0.00783889	0	0	0	0	0	0	0	0	1	0	0	0
Bacteria;;;Firmicutes;;Clostridia;;Clostridiales;;Ruminococcaceae;;EF401882_g;EF401882_g_uc	EF401882_g_uc	0.111111	0	0	0	0	0.0193	0	0	0	0	0	0	0.00214444	0.00214444	0	0	0	0	0	0	0	0	0	0	0	0	0	0	0	0	0	0	0	0	0	0	0	0	1	0	0	0	0	0	0	0	0	0
Bacteria;;;Firmicutes;;Clostridia;;Clostridiales;;Ruminococcaceae;;EF402828_g;EF405456_s	EF405456_s	0.111111	0	0	0	0	0.0193	0	0	0	0	0	0	0.00214444	0.00214444	0	0	0	0	0	0	0	0	0	0	0	0	0	0	0	0	0	0	0	0	0	0	0	0	1	0	0	0	0	0	0	0	0	0
Bacteria;;;Firmicutes;;Clostridia;;Clostridiales;;Ruminococcaceae;;EF404362_g;EF404362_g_uc	EF404362_g_uc	0.111111	0.333333	0	0	0	0	0	0	0	0	0	0.01649	0.00183222	0.00183222	0	0	0	0.01662	0	0.04598	0	0	0.01054	0.00812667	0.00514659	0	0	0	0	0	0	0	0	0	0	0	0	0	0	0	0	0	0	0	1	0	0	0
Bacteria;;;Firmicutes;;Clostridia;;Clostridiales;;Ruminococcaceae;;EF404684_g;DQ394660_s	DQ394660_s	0.111111	0	0	0	0	0	0	0	0	0.01332	0	0	0.00148	0.00148	0	0	0	0	0	0	0	0	0	0	0	0	0	0	0	0	0	0	0	0	0	0	0	0	0	0	0	0	1	0	0	0	0	0
Bacteria;;;Firmicutes;;Clostridia;;Clostridiales;;Ruminococcaceae;;EF404684_g;EF404225_s	EF404225_s	0.111111	0.111111	0	0	0	0.0193	0	0	0	0	0	0	0.00214444	0.00214444	0	0.01539	0	0	0	0	0	0	0	0.00171	0.00171	0	0	0	0	0	0	0	0	0	0	0	0	0	1	0	0	0	0	0	0	0	1	0
Bacteria;;;Firmicutes;;Clostridia;;Clostridiales;;Ruminococcaceae;;EF404684_g;EU842263_s	EU842263_s	0.111111	0	0	0.01426	0	0	0	0	0	0	0	0	0.00158444	0.00158444	0	0	0	0	0	0	0	0	0	0	0	0	0	0	0	0	0	0	0	0	0	0	1	0	0	0	0	0	0	0	0	0	0	0
Bacteria;;;Firmicutes;;Clostridia;;Clostridiales;;Ruminococcaceae;;EF404684_g;EU842956_s	EU842956_s	0.111111	0	0	0.04277	0	0	0	0	0	0	0	0	0.00475222	0.00475222	0	0	0	0	0	0	0	0	0	0	0	0	0	0	0	0	0	0	0	0	0	0	1	0	0	0	0	0	0	0	0	0	0	0
Bacteria;;;Firmicutes;;Clostridia;;Clostridiales;;Ruminococcaceae;;EF404845_g;EF404845_g_uc	EF404845_g_uc	0.111111	0.444444	0	0	0	0	0	0	0	0	0	0.11545	0.0128278	0.0128278	0	0	0.051	0	0	0.04598	0	0.08988	0.23192	0.0465311	0.0255751	0	0	0	0	0	0	0	0	0	0	0	0	0	0	0	0	0	0	0	1	0	0	1
Bacteria;;;Firmicutes;;Clostridia;;Clostridiales;;Ruminococcaceae;;EF404845_g;EF404845_s	EF404845_s	0.111111	0.666667	0.444444	0	0	0	0	0	0	0	0	0.2639	0.0293222	0.0293222	0	0.01539	0.52703	0	0	0.09195	0.24765	0.19774	3.25743	0.48191	0.351734	0.04868	0	0	0.05613	0	0	1.12875	0	0.19493	0.158721	0.123089	0	0	0	0	0	0	0	0	1	0	1	1
Bacteria;;;Firmicutes;;Clostridia;;Clostridiales;;Ruminococcaceae;;EU622658_g;EU622658_s	EU622658_s	0.111111	0	0	0	0	0	0	0	0	0	0	0.03299	0.00366556	0.00366556	0	0	0	0	0	0	0	0	0	0	0	0	0	0	0	0	0	0	0	0	0	0	0	0	0	0	0	0	0	0	1	0	0	0
Bacteria;;;Firmicutes;;Clostridia;;Clostridiales;;Ruminococcaceae;;EU777390_g;EU777390_g_uc	EU777390_g_uc	0.111111	0.111111	0.555556	0	0	0	0	0	0	0.01332	0	0	0.00148	0.00148	0	0	0.017	0	0	0	0	0	0	0.00188889	0.00188889	0	0.0464	0	0	0.03709	0.02837	0.07055	0.02064	0	0.0225611	0.00846214	0	0	0	0	0	0	1	0	0	0	0	1
Bacteria;;;Firmicutes;;Clostridia;;Clostridiales;;Ruminococcaceae;;EU791177_g;EU791177_g_uc	EU791177_g_uc	0.111111	0	0	0	0.01208	0	0	0	0	0	0	0	0.00134222	0.00134222	0	0	0	0	0	0	0	0	0	0	0	0	0	0	0	0	0	0	0	0	0	0	0	1	0	0	0	0	0	0	0	0	0	0
Bacteria;;;Firmicutes;;Clostridia;;Clostridiales;;Ruminococcaceae;;Flavonifractor;Flavonifractor_uc	Flavonifractor_uc	0.111111	0.444444	0	0	0	0	0	0.01333	0	0	0	0	0.00148111	0.00148111	0	0.01539	0.017	0.01662	0	0	0.04953	0	0	0.0109489	0.00549797	0	0	0	0	0	0	0	0	0	0	0	0	0	0	0	1	0	0	0	0	0	1	1
Bacteria;;;Firmicutes;;Clostridia;;Clostridiales;;Ruminococcaceae;;Pseudoflavonifractor;Pseudoflavonifractor_uc	Pseudoflavonifractor_uc	0.111111	0	0.111111	0	0.01208	0	0	0	0	0	0	0	0.00134222	0.00134222	0	0	0	0	0	0	0	0	0	0	0	0	0	0	0	0	0	0	0.01032	0	0.00114667	0.00114667	0	1	0	0	0	0	0	0	0	0	0	0
Bacteria;;;Firmicutes;;Clostridia;;Clostridiales;;Ruminococcaceae;;Ruminococcus;4P000392_s	4P000392_s	0.111111	0.111111	0	0	0	0	0	0	0	0	0	0.08247	0.00916333	0.00916333	0	0	0	0	0	0	0	0	0.04217	0.00468556	0.00468556	0	0	0	0	0	0	0	0	0	0	0	0	0	0	0	0	0	0	0	1	0	0	0
Bacteria;;;Firmicutes;;Clostridia;;Clostridiales;;Ruminococcaceae;;Subdoligranulum;EF403840_s	EF403840_s	0.111111	0	0	0	0	0	0	0	0	0.01332	0	0	0.00148	0.00148	0	0	0	0	0	0	0	0	0	0	0	0	0	0	0	0	0	0	0	0	0	0	0	0	0	0	0	0	1	0	0	0	0	0
Bacteria;;;Firmicutes;;Erysipelotrichi;;Erysipelotrichales;;Erysipelotrichaceae;;Clostridium_g6;Clostridium_g6_uc	Clostridium_g6_uc	0.111111	0.666667	0.333333	0	0	0	0	0	0	0.01332	0	0	0.00148	0.00148	0	0.07693	0.10201	0.01662	0.04045	0.02299	0	0.0719	0	0.0367667	0.0127849	0	0.0464	0	0	0.03709	0	0	0.01032	0	0.0104233	0.00607513	0	0	0	0	0	0	1	0	0	0	1	1
Bacteria;;;Firmicutes;;Erysipelotrichi;;Erysipelotrichales;;Erysipelotrichaceae;;Coprobacillus;Coprobacillus_uc	Coprobacillus_uc	0.111111	0	0	0	0	0.0386	0	0	0	0	0	0	0.00428889	0.00428889	0	0	0	0	0	0	0	0	0	0	0	0	0	0	0	0	0	0	0	0	0	0	0	0	1	0	0	0	0	0	0	0	0	0
Bacteria;;;Gemmatimonadetes;;Gemmatimonadetes_c;;Gemmatimonadales;;Gemmatimonadaceae;;Gemmatimonadaceae_uc;Gemmatimonadaceae_uc_s	Gemmatimonadaceae_uc_s	0.111111	0	0	0	0	0	0	0	0	0	0.02063	0	0.00229222	0.00229222	0	0	0	0	0	0	0	0	0	0	0	0	0	0	0	0	0	0	0	0	0	0	0	0	0	0	0	0	0	1	0	0	0	0
Bacteria;;;Gemmatimonadetes;;Gemmatimonadetes_c;;Gemmatimonadetes_c_uc;;Gemmatimonadetes_c_uc_f;;Gemmatimonadetes_c_uc_g;Gemmatimonadetes_c_uc_s	Gemmatimonadetes_c_uc_s	0.111111	0	0	0	0	0	0	0.02665	0	0	0	0	0.00296111	0.00296111	0	0	0	0	0	0	0	0	0	0	0	0	0	0	0	0	0	0	0	0	0	0	0	0	0	0	1	0	0	0	0	0	0	0
Bacteria;;;Planctomycetes;;EU373996_c;;AF407728_o;;AF407728_f;;AF407728_g;AF407728_g_uc	AF407728_g_uc	0.111111	0	0	0.01426	0	0	0	0	0	0	0	0	0.00158444	0.00158444	0	0	0	0	0	0	0	0	0	0	0	0	0	0	0	0	0	0	0	0	0	0	1	0	0	0	0	0	0	0	0	0	0	0
Bacteria;;;Planctomycetes;;Planctomycetacia;;Planctomycetacia_uc;;Planctomycetacia_uc_f;;Planctomycetacia_uc_g;Planctomycetacia_uc_s	Planctomycetacia_uc_s	0.111111	0	0	0.01426	0	0	0	0	0	0	0	0	0.00158444	0.00158444	0	0	0	0	0	0	0	0	0	0	0	0	0	0	0	0	0	0	0	0	0	0	1	0	0	0	0	0	0	0	0	0	0	0
Bacteria;;;Planctomycetes;;Planctomycetacia;;Planctomycetales;;Planctomycetaceae;;EF632949_g;EF632949_g_uc	EF632949_g_uc	0.111111	0	0	0	0	0	0	0	0	0	0.04125	0	0.00458333	0.00458333	0	0	0	0	0	0	0	0	0	0	0	0	0	0	0	0	0	0	0	0	0	0	0	0	0	0	0	0	0	1	0	0	0	0
Bacteria;;;Planctomycetes;;Planctomycetacia;;Planctomycetales;;Planctomycetaceae;;EU234176_g;EF580943_s	EF580943_s	0.111111	0	0	0	0	0.0193	0	0	0	0	0	0	0.00214444	0.00214444	0	0	0	0	0	0	0	0	0	0	0	0	0	0	0	0	0	0	0	0	0	0	0	0	1	0	0	0	0	0	0	0	0	0
Bacteria;;;Planctomycetes;;Planctomycetacia;;Planctomycetales;;Planctomycetaceae;;X81942_g;X81942_g_uc	X81942_g_uc	0.111111	0	0	0	0	0	0	0	0	0	0	0.01649	0.00183222	0.00183222	0	0	0	0	0	0	0	0	0	0	0	0	0	0	0	0	0	0	0	0	0	0	0	0	0	0	0	0	0	0	1	0	0	0
Bacteria;;;Proteobacteria;;Alphaproteobacteria;;Odyssella_o;;Odyssella_o_uc;;Odyssella_o_uc_g;Odyssella_o_uc_s	Odyssella_o_uc_s	0.111111	0	0	0	0	0.0193	0	0	0	0	0	0	0.00214444	0.00214444	0	0	0	0	0	0	0	0	0	0	0	0	0	0	0	0	0	0	0	0	0	0	0	0	1	0	0	0	0	0	0	0	0	0
Bacteria;;;Proteobacteria;;Alphaproteobacteria;;Rhizobiales;;Beijerinckiaceae;;DQ088783_g;DQ088783_s	DQ088783_s	0.111111	0	0	0	0	0	0	0	0.01851	0	0	0	0.00205667	0.00205667	0	0	0	0	0	0	0	0	0	0	0	0	0	0	0	0	0	0	0	0	0	0	0	0	0	0	0	1	0	0	0	0	0	0
Bacteria;;;Proteobacteria;;Alphaproteobacteria;;Rhizobiales;;Bradyrhizobiaceae;;Afipia_g1;Afipia_g1_uc	Afipia_g1_uc	0.111111	0.111111	0	0	0	0	0	0	0	0	0.02063	0	0.00229222	0.00229222	0	0	0	0	0	0	0	0.01798	0	0.00199778	0.00199778	0	0	0	0	0	0	0	0	0	0	0	0	0	0	0	0	0	0	1	0	0	0	0
Bacteria;;;Proteobacteria;;Alphaproteobacteria;;Rhizobiales;;Devosia_f;;Pelagibacterium;Pelagibacterium luteolum	Pelagibacterium luteolum	0.111111	0	0	0	0.01208	0	0	0	0	0	0	0	0.00134222	0.00134222	0	0	0	0	0	0	0	0	0	0	0	0	0	0	0	0	0	0	0	0	0	0	0	1	0	0	0	0	0	0	0	0	0	0
Bacteria;;;Proteobacteria;;Alphaproteobacteria;;Rhizobiales;;Hyphomicrobiaceae;;Hyphomicrobium;AB252934_s	AB252934_s	0.111111	0	0	0	0	0	0	0.01333	0	0	0	0	0.00148111	0.00148111	0	0	0	0	0	0	0	0	0	0	0	0	0	0	0	0	0	0	0	0	0	0	0	0	0	0	1	0	0	0	0	0	0	0
Bacteria;;;Proteobacteria;;Alphaproteobacteria;;Rhizobiales;;Hyphomicrobiaceae;;Hyphomicrobium;Hyphomicrobium vulgare	Hyphomicrobium vulgare	0.111111	0	0	0	0	0	0.01374	0	0	0	0	0	0.00152667	0.00152667	0	0	0	0	0	0	0	0	0	0	0	0	0	0	0	0	0	0	0	0	0	0	0	0	0	1	0	0	0	0	0	0	0	0
Bacteria;;;Proteobacteria;;Alphaproteobacteria;;Rhizobiales;;Rhizobiales_uc;;Rhizobiales_uc_g;Rhizobiales_uc_s	Rhizobiales_uc_s	0.111111	0.111111	0	0	0	0	0	0	0	0	0.02063	0	0.00229222	0.00229222	0	0	0	0	0	0	0.04953	0	0	0.00550333	0.00550333	0	0	0	0	0	0	0	0	0	0	0	0	0	0	0	0	0	0	1	0	0	0	0
Bacteria;;;Proteobacteria;;Alphaproteobacteria;;Rhodospirillales;;Acetobacteraceae;;Acetobacteraceae_uc;Acetobacteraceae_uc_s	Acetobacteraceae_uc_s	0.111111	0	0	0	0	0	0	0	0	0	0.02063	0	0.00229222	0.00229222	0	0	0	0	0	0	0	0	0	0	0	0	0	0	0	0	0	0	0	0	0	0	0	0	0	0	0	0	0	1	0	0	0	0
Bacteria;;;Proteobacteria;;Alphaproteobacteria;;Rhodospirillales;;Acetobacteraceae;;Rhodopila;Rhodopila_uc	Rhodopila_uc	0.111111	0	0	0	0	0	0	0.01333	0	0	0	0	0.00148111	0.00148111	0	0	0	0	0	0	0	0	0	0	0	0	0	0	0	0	0	0	0	0	0	0	0	0	0	0	1	0	0	0	0	0	0	0
Bacteria;;;Proteobacteria;;Alphaproteobacteria;;Rhodospirillales;;Acetobacteraceae;;Roseomonas;EU803336_s	EU803336_s	0.111111	0	0	0	0	0	0	0.03998	0	0	0	0	0.00444222	0.00444222	0	0	0	0	0	0	0	0	0	0	0	0	0	0	0	0	0	0	0	0	0	0	0	0	0	0	1	0	0	0	0	0	0	0
Bacteria;;;Proteobacteria;;Alphaproteobacteria;;Rhodospirillales;;Rhodospirillaceae;;AF407727_g;EF632901_s	EF632901_s	0.111111	0	0	0	0	0	0	0	0	0	0	0.01649	0.00183222	0.00183222	0	0	0	0	0	0	0	0	0	0	0	0	0	0	0	0	0	0	0	0	0	0	0	0	0	0	0	0	0	0	1	0	0	0
Bacteria;;;Proteobacteria;;Alphaproteobacteria;;SAR11;;SAR11_uc;;SAR11_uc_g;SAR11_uc_s	SAR11_uc_s	0.111111	0.111111	0	0	0	0	0	0	0	0	0.08251	0	0.00916778	0.00916778	0	0	0	0.01662	0	0	0	0	0	0.00184667	0.00184667	0	0	0	0	0	0	0	0	0	0	0	0	0	0	0	0	0	0	1	0	0	0	0
Bacteria;;;Proteobacteria;;Alphaproteobacteria;;SAR11;;SAR11-4_f;;SAR11-4_f_uc;SAR11-4_f_uc_s	SAR11-4_f_uc_s	0.111111	0	0	0	0	0	0	0	0.01851	0	0	0	0.00205667	0.00205667	0	0	0	0	0	0	0	0	0	0	0	0	0	0	0	0	0	0	0	0	0	0	0	0	0	0	0	1	0	0	0	0	0	0
Bacteria;;;Proteobacteria;;Alphaproteobacteria;;SAR116;;OM25;;OM25_uc;OM25_uc_s	OM25_uc_s	0.111111	0	0	0	0	0	0	0	0.01851	0	0	0	0.00205667	0.00205667	0	0	0	0	0	0	0	0	0	0	0	0	0	0	0	0	0	0	0	0	0	0	0	0	0	0	0	1	0	0	0	0	0	0
Bacteria;;;Proteobacteria;;Alphaproteobacteria;;SAR116;;SAR116_uc;;SAR116_uc_g;SAR116_uc_s	SAR116_uc_s	0.111111	0	0	0	0	0	0	0.01333	0	0	0	0	0.00148111	0.00148111	0	0	0	0	0	0	0	0	0	0	0	0	0	0	0	0	0	0	0	0	0	0	0	0	0	0	1	0	0	0	0	0	0	0
Bacteria;;;Proteobacteria;;Alphaproteobacteria;;Sphingomonadales;;Erythrobacteraceae;;Porphyrobacter;Porphyrobacter sanguineus	Porphyrobacter sanguineus	0.111111	0	0	0	0	0	0	0.01333	0	0	0	0	0.00148111	0.00148111	0	0	0	0	0	0	0	0	0	0	0	0	0	0	0	0	0	0	0	0	0	0	0	0	0	0	1	0	0	0	0	0	0	0
Bacteria;;;Proteobacteria;;Alphaproteobacteria;;Sphingomonadales;;Sphingomonadaceae;;Sandarakinorhabdus;Sandarakinorhabdus limnophila	Sandarakinorhabdus limnophila	0.111111	0	0	0	0.01208	0	0	0	0	0	0	0	0.00134222	0.00134222	0	0	0	0	0	0	0	0	0	0	0	0	0	0	0	0	0	0	0	0	0	0	0	1	0	0	0	0	0	0	0	0	0	0
Bacteria;;;Proteobacteria;;Alphaproteobacteria;;Sphingomonadales;;Sphingomonadaceae;;Sphingobium;Sphingomonas suberifaciens	Sphingomonas suberifaciens	0.111111	0	0	0	0	0	0	0	0.01851	0	0	0	0.00205667	0.00205667	0	0	0	0	0	0	0	0	0	0	0	0	0	0	0	0	0	0	0	0	0	0	0	0	0	0	0	1	0	0	0	0	0	0
Bacteria;;;Proteobacteria;;Alphaproteobacteria;;Sphingomonadales;;Sphingomonadaceae;;Sphingomonas;AY328688_s	AY328688_s	0.111111	0.222222	0.111111	0	0	0	0	0	0.03702	0	0	0	0.00411333	0.00411333	0	0.01539	0	0	0	0	0	0	0.01054	0.00288111	0.00194806	0	0	0	0	0	0	0	0	0.03249	0.00361	0.00361	0	0	0	0	0	1	0	0	0	0	1	0
Bacteria;;;Proteobacteria;;Alphaproteobacteria;;Sphingomonadales;;Sphingomonadaceae;;Sphingomonas;Sphingomonas fennica	Sphingomonas fennica	0.111111	0	0	0	0	0.0193	0	0	0	0	0	0	0.00214444	0.00214444	0	0	0	0	0	0	0	0	0	0	0	0	0	0	0	0	0	0	0	0	0	0	0	0	1	0	0	0	0	0	0	0	0	0
Bacteria;;;Proteobacteria;;Alphaproteobacteria;;Sphingomonadales;;Sphingomonadaceae;;Sphingomonas;Sphingomonas_uc	Sphingomonas_uc	0.111111	0.111111	0	0	0	0	0.01374	0	0	0	0	0	0.00152667	0.00152667	0	0	0.017	0	0	0	0	0	0	0.00188889	0.00188889	0	0	0	0	0	0	0	0	0	0	0	0	0	0	1	0	0	0	0	0	0	0	1
Bacteria;;;Proteobacteria;;Alphaproteobacteria;;Sphingomonadales;;Sphingomonadaceae;;Sphingopyxis;AJ620193_s	AJ620193_s	0.111111	0	0	0	0	0	0	0	0	0	0.02063	0	0.00229222	0.00229222	0	0	0	0	0	0	0	0	0	0	0	0	0	0	0	0	0	0	0	0	0	0	0	0	0	0	0	0	0	1	0	0	0	0
Bacteria;;;Proteobacteria;;Betaproteobacteria;;Burkholderiales;;Comamonadaceae;;Limnohabitans;AJ867911_s	AJ867911_s	0.111111	0	0	0	0	0	0	0	0	0	0.02063	0	0.00229222	0.00229222	0	0	0	0	0	0	0	0	0	0	0	0	0	0	0	0	0	0	0	0	0	0	0	0	0	0	0	0	0	1	0	0	0	0
Bacteria;;;Proteobacteria;;Betaproteobacteria;;Burkholderiales;;Ralstonia_f;;Polynucleobacter;EU800263_s	EU800263_s	0.111111	0	0	0	0	0.0193	0	0	0	0	0	0	0.00214444	0.00214444	0	0	0	0	0	0	0	0	0	0	0	0	0	0	0	0	0	0	0	0	0	0	0	0	1	0	0	0	0	0	0	0	0	0
Bacteria;;;Proteobacteria;;Betaproteobacteria;;Burkholderiales;;Ralstonia_f;;Ralstonia_f_uc;Ralstonia_f_uc_s	Ralstonia_f_uc_s	0.111111	0	0	0	0	0	0	0	0	0.01332	0	0	0.00148	0.00148	0	0	0	0	0	0	0	0	0	0	0	0	0	0	0	0	0	0	0	0	0	0	0	0	0	0	0	0	1	0	0	0	0	0
Bacteria;;;Proteobacteria;;Betaproteobacteria;;Burkholderiales;;Sphaerotilus_f;;Schlegelella;Schlegelella thermodepolymerans	Schlegelella thermodepolymerans	0.111111	0	0	0	0	0	0	0.01333	0	0	0	0	0.00148111	0.00148111	0	0	0	0	0	0	0	0	0	0	0	0	0	0	0	0	0	0	0	0	0	0	0	0	0	0	1	0	0	0	0	0	0	0
Bacteria;;;Proteobacteria;;Betaproteobacteria;;Methylophilales;;Methylophilaceae;;EU234293_g;EU234293_s	EU234293_s	0.111111	0	0	0	0	0	0	0	0	0	0.02063	0	0.00229222	0.00229222	0	0	0	0	0	0	0	0	0	0	0	0	0	0	0	0	0	0	0	0	0	0	0	0	0	0	0	0	0	1	0	0	0	0
Bacteria;;;Proteobacteria;;Betaproteobacteria;;Methylophilales;;Methylophilaceae;;Methylophilaceae_uc;Methylophilaceae_uc_s	Methylophilaceae_uc_s	0.111111	0	0	0	0	0	0.01374	0	0	0	0	0	0.00152667	0.00152667	0	0	0	0	0	0	0	0	0	0	0	0	0	0	0	0	0	0	0	0	0	0	0	0	0	1	0	0	0	0	0	0	0	0
Bacteria;;;Proteobacteria;;Betaproteobacteria;;Neisseriales;;DQ129259_f;;DQ129259_g;DQ129259_g_uc	DQ129259_g_uc	0.111111	0	0	0.01426	0	0	0	0	0	0	0	0	0.00158444	0.00158444	0	0	0	0	0	0	0	0	0	0	0	0	0	0	0	0	0	0	0	0	0	0	1	0	0	0	0	0	0	0	0	0	0	0
Bacteria;;;Proteobacteria;;Betaproteobacteria;;Rhodocyclales;;Rhodocyclaceae;;Dechloromonas;Dechloromonas agitata	Dechloromonas agitata	0.111111	0	0	0	0	0	0	0	0	0.01332	0	0	0.00148	0.00148	0	0	0	0	0	0	0	0	0	0	0	0	0	0	0	0	0	0	0	0	0	0	0	0	0	0	0	0	1	0	0	0	0	0
Bacteria;;;Proteobacteria;;Betaproteobacteria;;Rhodocyclales;;Rhodocyclaceae;;Rhodocyclaceae_uc;Rhodocyclaceae_uc_s	Rhodocyclaceae_uc_s	0.111111	0	0	0	0	0	0	0.02665	0	0	0	0	0.00296111	0.00296111	0	0	0	0	0	0	0	0	0	0	0	0	0	0	0	0	0	0	0	0	0	0	0	0	0	0	1	0	0	0	0	0	0	0
Bacteria;;;Proteobacteria;;Betaproteobacteria;;Tremblaya_o;;EF632935_f;;EF632935_g;4P000691_s	4P000691_s	0.111111	0	0	0	0	0	0	0	0	0	0	0.01649	0.00183222	0.00183222	0	0	0	0	0	0	0	0	0	0	0	0	0	0	0	0	0	0	0	0	0	0	0	0	0	0	0	0	0	0	1	0	0	0
Bacteria;;;Proteobacteria;;Betaproteobacteria;;Tremblaya_o;;EF632935_f;;EF632935_g;AB252928_s	AB252928_s	0.111111	0	0	0	0	0	0	0	0	0	0	0.01649	0.00183222	0.00183222	0	0	0	0	0	0	0	0	0	0	0	0	0	0	0	0	0	0	0	0	0	0	0	0	0	0	0	0	0	0	1	0	0	0
Bacteria;;;Proteobacteria;;Deltaproteobacteria;;Deltaproteobacteria_uc;;Deltaproteobacteria_uc_f;;Deltaproteobacteria_uc_g;Deltaproteobacteria_uc_s	Deltaproteobacteria_uc_s	0.111111	0	0	0	0	0	0	0	0	0	0.02063	0	0.00229222	0.00229222	0	0	0	0	0	0	0	0	0	0	0	0	0	0	0	0	0	0	0	0	0	0	0	0	0	0	0	0	0	1	0	0	0	0
Bacteria;;;Proteobacteria;;Deltaproteobacteria;;Desulfuromonadales;;AB240359_f;;AB240359_f_uc;AB240359_f_uc_s	AB240359_f_uc_s	0.111111	0	0	0	0	0	0	0.01333	0	0	0	0	0.00148111	0.00148111	0	0	0	0	0	0	0	0	0	0	0	0	0	0	0	0	0	0	0	0	0	0	0	0	0	0	1	0	0	0	0	0	0	0
Bacteria;;;Proteobacteria;;Deltaproteobacteria;;DQ906906_o;;AB286618_f;;FJ660559_g;FJ660559_s	FJ660559_s	0.111111	0	0	0	0	0	0.01374	0	0	0	0	0	0.00152667	0.00152667	0	0	0	0	0	0	0	0	0	0	0	0	0	0	0	0	0	0	0	0	0	0	0	0	0	1	0	0	0	0	0	0	0	0
Bacteria;;;Proteobacteria;;Deltaproteobacteria;;DQ906906_o;;DQ906906_f;;DQ906906_f_uc;DQ906906_f_uc_s	DQ906906_f_uc_s	0.111111	0	0	0	0	0	0	0	0	0	0.02063	0	0.00229222	0.00229222	0	0	0	0	0	0	0	0	0	0	0	0	0	0	0	0	0	0	0	0	0	0	0	0	0	0	0	0	0	1	0	0	0	0
Bacteria;;;Proteobacteria;;Gammaproteobacteria;;Aeromonadales;;Aeromonadaceae;;Aeromonas;Aeromonas popoffii	Aeromonas popoffii	0.111111	0	0	0	0	0	0	0.02665	0	0	0	0	0.00296111	0.00296111	0	0	0	0	0	0	0	0	0	0	0	0	0	0	0	0	0	0	0	0	0	0	0	0	0	0	1	0	0	0	0	0	0	0
Bacteria;;;Proteobacteria;;Gammaproteobacteria;;Alteromonadales;;AM086110_f;;AM086110_g;AM086110_s	AM086110_s	0.111111	0	0	0	0	0	0	0.01333	0	0	0	0	0.00148111	0.00148111	0	0	0	0	0	0	0	0	0	0	0	0	0	0	0	0	0	0	0	0	0	0	0	0	0	0	1	0	0	0	0	0	0	0
Bacteria;;;Proteobacteria;;Gammaproteobacteria;;Alteromonadales;;Selenomonas_f;;Selenomonas_f_uc;Selenomonas_f_uc_s	Selenomonas_f_uc_s	0.111111	0	0	0	0	0	0	0	0	0	0	0.01649	0.00183222	0.00183222	0	0	0	0	0	0	0	0	0	0	0	0	0	0	0	0	0	0	0	0	0	0	0	0	0	0	0	0	0	0	1	0	0	0
Bacteria;;;Proteobacteria;;Gammaproteobacteria;;Enterobacteriales;;Enterobacteriaceae;;Citrobacter;Citrobacter_uc	Citrobacter_uc	0.111111	0.111111	0	0	0	0	0	0	0	0	0	0.01649	0.00183222	0.00183222	0	0	0.017	0	0	0	0	0	0	0.00188889	0.00188889	0	0	0	0	0	0	0	0	0	0	0	0	0	0	0	0	0	0	0	1	0	0	1
Bacteria;;;Proteobacteria;;Gammaproteobacteria;;Enterobacteriales;;Enterobacteriaceae;;Enterobacter;Enterobacter cowanii	Enterobacter cowanii	0.111111	0.111111	0	0	0	0	0	0	0	0	0	0.01649	0.00183222	0.00183222	0	0	0	0	0	0	0	0	0.04217	0.00468556	0.00468556	0	0	0	0	0	0	0	0	0	0	0	0	0	0	0	0	0	0	0	1	0	0	0
Bacteria;;;Proteobacteria;;Gammaproteobacteria;;Enterobacteriales;;Enterobacteriaceae;;Enterobacter;Enterobacter_uc	Enterobacter_uc	0.111111	0	0	0	0	0	0	0	0	0	0.02063	0	0.00229222	0.00229222	0	0	0	0	0	0	0	0	0	0	0	0	0	0	0	0	0	0	0	0	0	0	0	0	0	0	0	0	0	1	0	0	0	0
Bacteria;;;Proteobacteria;;Gammaproteobacteria;;Enterobacteriales;;Enterobacteriaceae;;Pantoea;Pantoea agglomerans	Pantoea agglomerans	0.111111	0	0	0	0	0	0	0.01333	0	0	0	0	0.00148111	0.00148111	0	0	0	0	0	0	0	0	0	0	0	0	0	0	0	0	0	0	0	0	0	0	0	0	0	0	1	0	0	0	0	0	0	0
Bacteria;;;Proteobacteria;;Gammaproteobacteria;;Enterobacteriales;;Enterobacteriaceae;;Pantoea;Pantoea anthophila	Pantoea anthophila	0.111111	0	0	0	0	0	0	0	0	0	0.02063	0	0.00229222	0.00229222	0	0	0	0	0	0	0	0	0	0	0	0	0	0	0	0	0	0	0	0	0	0	0	0	0	0	0	0	0	1	0	0	0	0
Bacteria;;;Proteobacteria;;Gammaproteobacteria;;Enterobacteriales;;Enterobacteriaceae;;Salmonella;Salmonella enterica	Salmonella enterica	0.111111	0	0	0	0	0	0	0	0	0.01332	0	0	0.00148	0.00148	0	0	0	0	0	0	0	0	0	0	0	0	0	0	0	0	0	0	0	0	0	0	0	0	0	0	0	0	1	0	0	0	0	0
Bacteria;;;Proteobacteria;;Gammaproteobacteria;;Gammaproteobacteria_uc;;Gammaproteobacteria_uc_f;;Gammaproteobacteria_uc_g;Gammaproteobacteria_uc_s	Gammaproteobacteria_uc_s	0.111111	0	0	0	0	0	0	0	0	0	0	0.03299	0.00366556	0.00366556	0	0	0	0	0	0	0	0	0	0	0	0	0	0	0	0	0	0	0	0	0	0	0	0	0	0	0	0	0	0	1	0	0	0
Bacteria;;;Proteobacteria;;Gammaproteobacteria;;Legionellales;;Legionellales_uc;;Legionellales_uc_g;Legionellales_uc_s	Legionellales_uc_s	0.111111	0	0	0	0	0	0.01374	0	0	0	0	0	0.00152667	0.00152667	0	0	0	0	0	0	0	0	0	0	0	0	0	0	0	0	0	0	0	0	0	0	0	0	0	1	0	0	0	0	0	0	0	0
Bacteria;;;Proteobacteria;;Gammaproteobacteria;;Methylococcales;;Methylococcaceae;;Methylococcaceae_uc;Methylococcaceae_uc_s	Methylococcaceae_uc_s	0.111111	0	0	0	0	0.0193	0	0	0	0	0	0	0.00214444	0.00214444	0	0	0	0	0	0	0	0	0	0	0	0	0	0	0	0	0	0	0	0	0	0	0	0	1	0	0	0	0	0	0	0	0	0
Bacteria;;;Proteobacteria;;Gammaproteobacteria;;Pseudomonadales;;Moraxellaceae;;Acinetobacter;GQ103514_s	GQ103514_s	0.111111	0	0	0	0	0	0	0	0	0	0	0.01649	0.00183222	0.00183222	0	0	0	0	0	0	0	0	0	0	0	0	0	0	0	0	0	0	0	0	0	0	0	0	0	0	0	0	0	0	1	0	0	0
Bacteria;;;Proteobacteria;;Gammaproteobacteria;;Pseudomonadales;;Pseudomonadaceae;;Pseudomonadaceae_uc;Pseudomonadaceae_uc_s	Pseudomonadaceae_uc_s	0.111111	0	0	0	0.02416	0	0	0	0	0	0	0	0.00268444	0.00268444	0	0	0	0	0	0	0	0	0	0	0	0	0	0	0	0	0	0	0	0	0	0	0	1	0	0	0	0	0	0	0	0	0	0
Bacteria;;;Synergistetes;;Synergistia;;Synergistia_uc;;Synergistia_uc_f;;Synergistia_uc_g;Synergistia_uc_s	Synergistia_uc_s	0.111111	0	0	0	0.01208	0	0	0	0	0	0	0	0.00134222	0.00134222	0	0	0	0	0	0	0	0	0	0	0	0	0	0	0	0	0	0	0	0	0	0	0	1	0	0	0	0	0	0	0	0	0	0
Bacteria;;;Tenericutes;;Mollicutes;;AM275436_o;;EF445272_f;;EF445272_g;EF445272_g_uc	EF445272_g_uc	0.111111	0	0	0	0	0.0193	0	0	0	0	0	0	0.00214444	0.00214444	0	0	0	0	0	0	0	0	0	0	0	0	0	0	0	0	0	0	0	0	0	0	0	0	1	0	0	0	0	0	0	0	0	0
Bacteria;;;Tenericutes;;Mollicutes;;AM275436_o;;EF445272_f;;EU844825_g;EU844825_g_uc	EU844825_g_uc	0.111111	0	0	0.01426	0	0	0	0	0	0	0	0	0.00158444	0.00158444	0	0	0	0	0	0	0	0	0	0	0	0	0	0	0	0	0	0	0	0	0	0	1	0	0	0	0	0	0	0	0	0	0	0
Bacteria;;;Tenericutes;;Mollicutes;;AM275436_o;;FJ367060_f;;4P000387_g;4P000387_g_uc	4P000387_g_uc	0.111111	0	0	0.01426	0	0	0	0	0	0	0	0	0.00158444	0.00158444	0	0	0	0	0	0	0	0	0	0	0	0	0	0	0	0	0	0	0	0	0	0	1	0	0	0	0	0	0	0	0	0	0	0
Bacteria;;;Tenericutes;;Mollicutes;;AM275436_o;;FJ367060_f;;4P000387_g;4P000387_s	4P000387_s	0.111111	0	0	0.78403	0	0	0	0	0	0	0	0	0.0871144	0.0871144	0	0	0	0	0	0	0	0	0	0	0	0	0	0	0	0	0	0	0	0	0	0	1	0	0	0	0	0	0	0	0	0	0	0
Bacteria;;;Tenericutes;;Mollicutes;;AM275436_o;;FJ367060_f;;FJ367060_f_uc;FJ367060_f_uc_s	FJ367060_f_uc_s	0.111111	0	0	0.24234	0	0	0	0	0	0	0	0	0.0269267	0.0269267	0	0	0	0	0	0	0	0	0	0	0	0	0	0	0	0	0	0	0	0	0	0	1	0	0	0	0	0	0	0	0	0	0	0
Bacteria;;;Tenericutes;;Tenericutes_uc;;Tenericutes_uc_o;;Tenericutes_uc_f;;Tenericutes_uc_g;Tenericutes_uc_s	Tenericutes_uc_s	0.111111	0	0	0	0	0	0	0	0	0.01332	0	0	0.00148	0.00148	0	0	0	0	0	0	0	0	0	0	0	0	0	0	0	0	0	0	0	0	0	0	0	0	0	0	0	0	1	0	0	0	0	0
Bacteria;;;TM7;;TM7_c;;AF268996_o;;AF268996_f;;EU135380_g;EU135380_g_uc	EU135380_g_uc	0.111111	0	0	0	0	0	0	0	0.01851	0	0	0	0.00205667	0.00205667	0	0	0	0	0	0	0	0	0	0	0	0	0	0	0	0	0	0	0	0	0	0	0	0	0	0	0	1	0	0	0	0	0	0
Bacteria;;;Verrucomicrobia;;Opitutae;;Opitutales;;Opitutaceae;;Opitutus;4P000671_s	4P000671_s	0.111111	0	0	0	0.01208	0	0	0	0	0	0	0	0.00134222	0.00134222	0	0	0	0	0	0	0	0	0	0	0	0	0	0	0	0	0	0	0	0	0	0	0	1	0	0	0	0	0	0	0	0	0	0
Bacteria;;;Verrucomicrobia;;Verrucomicrobia_uc;;Verrucomicrobia_uc_o;;Verrucomicrobia_uc_f;;Verrucomicrobia_uc_g;Verrucomicrobia_uc_s	Verrucomicrobia_uc_s	0.111111	0	0	0.01426	0	0	0	0	0	0	0	0	0.00158444	0.00158444	0	0	0	0	0	0	0	0	0	0	0	0	0	0	0	0	0	0	0	0	0	0	1	0	0	0	0	0	0	0	0	0	0	0
Bacteria;;;Verrucomicrobia;;Verrucomicrobiae;;AM162458_o;;AM162458_o_uc;;AM162458_o_uc_g;AM162458_o_uc_s	AM162458_o_uc_s	0.111111	0	0	0	0	0	0	0	0	0	0.04125	0	0.00458333	0.00458333	0	0	0	0	0	0	0	0	0	0	0	0	0	0	0	0	0	0	0	0	0	0	0	0	0	0	0	0	0	1	0	0	0	0
Bacteria;;;Verrucomicrobia;;Verrucomicrobiae;;Verrucomicrobiales;;Akkermansia_f;;DQ794752_g;DQ794752_s	DQ794752_s	0.111111	0.333333	0	1.33999	0	0	0	0	0	0	0	0	0.148888	0.148888	0	0	0	0.01662	0.02023	0.43678	0	0	0	0.0526256	0.0480938	0	0	0	0	0	0	0	0	0	0	0	1	0	0	0	0	0	0	0	0	0	0	0
Bacteria;;;Verrucomicrobia;;Verrucomicrobiae;;Verrucomicrobiales;;Luteolibacter_f;;Luteolibacter;DQ787718_s	DQ787718_s	0.111111	0	0	0	0	0	0	0.01333	0	0	0	0	0.00148111	0.00148111	0	0	0	0	0	0	0	0	0	0	0	0	0	0	0	0	0	0	0	0	0	0	0	0	0	0	1	0	0	0	0	0	0	0
Bacteria;;;WS5;;WS5_uc;;WS5_uc_o;;WS5_uc_f;;WS5_uc_g;WS5_uc_s	WS5_uc_s	0.111111	0	0	0	0	0	0	0.01333	0	0	0	0	0.00148111	0.00148111	0	0	0	0	0	0	0	0	0	0	0	0	0	0	0	0	0	0	0	0	0	0	0	0	0	0	1	0	0	0	0	0	0	0
Eukarya;Chromista;;Ochrophyta;;Coscinodiscophyceae;;Coscinodiscales;;Coscinodiscaceae;;Coscinodiscaceae_uc;Coscinodiscaceae_uc_s	Coscinodiscaceae_uc_s	0.111111	0	0	0	0	0	0	0	0	0	0.02063	0	0.00229222	0.00229222	0	0	0	0	0	0	0	0	0	0	0	0	0	0	0	0	0	0	0	0	0	0	0	0	0	0	0	0	0	1	0	0	0	0
Eukarya;Chromista;;Ochrophyta;;Coscinodiscophyceae;;Coscinodiscales;;Coscinodiscales_uc;;Coscinodiscales_uc_g;Coscinodiscales_uc_s	Coscinodiscales_uc_s	0.111111	0	0	0	0	0	0	0	0.01851	0	0	0	0.00205667	0.00205667	0	0	0	0	0	0	0	0	0	0	0	0	0	0	0	0	0	0	0	0	0	0	0	0	0	0	0	1	0	0	0	0	0	0
Eukarya;Chromista;;Ochrophyta;;Coscinodiscophyceae;;Meloseirales;;Melosiraceae;;Melosira;Melosira_uc	Melosira_uc	0.111111	0.111111	0	0	0	0	0.08243	0	0	0	0	0	0.00915889	0.00915889	0	0	0	0	0	0	0	0.01798	0	0.00199778	0.00199778	0	0	0	0	0	0	0	0	0	0	0	0	0	0	1	0	0	0	0	0	0	0	0
Eukarya;Chromista;;Ochrophyta;;Coscinodiscophyceae;;Meloseirales;;Melosiraceae;;Melosiraceae_uc;Melosiraceae_uc_s	Melosiraceae_uc_s	0.111111	0	0	0	0	0	0	0	0.01851	0	0	0	0.00205667	0.00205667	0	0	0	0	0	0	0	0	0	0	0	0	0	0	0	0	0	0	0	0	0	0	0	0	0	0	0	1	0	0	0	0	0	0
Eukarya;Plantae;;Chlorophyta;;Chlorophyceae;;Volvocales;;Chlamydomonadaceae;;Chlamydomonas;Chlamydomonas reinhardtii	Chlamydomonas reinhardtii	0.111111	0	0	0	0.01208	0	0	0	0	0	0	0	0.00134222	0.00134222	0	0	0	0	0	0	0	0	0	0	0	0	0	0	0	0	0	0	0	0	0	0	0	1	0	0	0	0	0	0	0	0	0	0
Eukarya;Plantae;;Magnoliophyta;;Liliopsida;;Cyperales;;Poaceae;;Zea;Zea mays	Zea mays	0.111111	0	0	0	0	0	0	0.02665	0	0	0	0	0.00296111	0.00296111	0	0	0	0	0	0	0	0	0	0	0	0	0	0	0	0	0	0	0	0	0	0	0	0	0	0	1	0	0	0	0	0	0	0
Eukarya;Plantae;;Magnoliophyta;;Magnoliopsida;;Euphorbiales;;Euphorbiales_uc;;Euphorbiales_uc_g;Euphorbiales_uc_s	Euphorbiales_uc_s	0.111111	0	0	0	0.01208	0	0	0	0	0	0	0	0.00134222	0.00134222	0	0	0	0	0	0	0	0	0	0	0	0	0	0	0	0	0	0	0	0	0	0	0	1	0	0	0	0	0	0	0	0	0	0
Eukarya;Plantae;;Pinophyta;;Pinopsida;;Pinales;;Pinaceae;;Pinus;Pinus massoniana	Pinus massoniana	0.111111	0	0	0	0	0	0	0	0.01851	0	0	0	0.00205667	0.00205667	0	0	0	0	0	0	0	0	0	0	0	0	0	0	0	0	0	0	0	0	0	0	0	0	0	0	0	1	0	0	0	0	0	0
Eukarya;Plantae;;Spermatophyta;;Dicotyledones;;Asterales;;Asterales_uc;;Asterales_uc_g;Asterales_uc_s	Asterales_uc_s	0.111111	0	0	0	0	0	0.01374	0	0	0	0	0	0.00152667	0.00152667	0	0	0	0	0	0	0	0	0	0	0	0	0	0	0	0	0	0	0	0	0	0	0	0	0	1	0	0	0	0	0	0	0	0
Bacteria;;;Acidobacteria;;Solibacteres;;FJ479064_o;;EU861884_f;;EU861884_f_uc;EU861884_f_uc_s	EU861884_f_uc_s	0	0.111111	0	0	0	0	0	0	0	0	0	0	0	0	0	0	0.017	0	0	0	0	0	0	0.00188889	0.00188889	0	0	0	0	0	0	0	0	0	0	0	0	0	0	0	0	0	0	0	0	0	0	1
Bacteria;;;Actinobacteria;;Actinobacteria_c;;Corynebacteriales;;Mycobacteriaceae;;Mycobacteriaceae_uc;Mycobacteriaceae_uc_s	Mycobacteriaceae_uc_s	0	0.111111	0	0	0	0	0	0	0	0	0	0	0	0	0	0	0	0	0	0	0	0.01798	0	0.00199778	0.00199778	0	0	0	0	0	0	0	0	0	0	0	0	0	0	0	0	0	0	0	0	0	0	0
Bacteria;;;Actinobacteria;;Actinobacteria_c;;Frankiales;;Nakamurellaceae;;Nakamurellaceae_uc;Nakamurellaceae_uc_s	Nakamurellaceae_uc_s	0	0.111111	0	0	0	0	0	0	0	0	0	0	0	0	0	0	0	0.01662	0	0	0	0	0	0.00184667	0.00184667	0	0	0	0	0	0	0	0	0	0	0	0	0	0	0	0	0	0	0	0	0	0	0
Bacteria;;;Actinobacteria;;Actinobacteria_c;;Micrococcales;;Microbacteriaceae;;Rhodoluna;Rhodoluna lacicola	Rhodoluna lacicola	0	0.111111	0	0	0	0	0	0	0	0	0	0	0	0	0	0	0	0.01662	0	0	0	0	0	0.00184667	0.00184667	0	0	0	0	0	0	0	0	0	0	0	0	0	0	0	0	0	0	0	0	0	0	0
Bacteria;;;Actinobacteria;;Actinobacteria_c;;Micrococcales;;Microbacteriaceae;;Yonghaparkia;Yonghaparkia alkaliphila	Yonghaparkia alkaliphila	0	0	0.111111	0	0	0	0	0	0	0	0	0	0	0	0	0	0	0	0	0	0	0	0	0	0	0.00974	0	0	0	0	0	0	0	0	0.00108222	0.00108222	0	0	0	0	0	0	0	0	0	0	0	0
Bacteria;;;Actinobacteria;;Actinobacteria_c;;Planktophila_o;;Planktophila_f;;AcI_B;EU803439_s	EU803439_s	0	0.111111	0	0	0	0	0	0	0	0	0	0	0	0	0	0	0	0	0	0	0	0.01798	0	0.00199778	0.00199778	0	0	0	0	0	0	0	0	0	0	0	0	0	0	0	0	0	0	0	0	0	0	0
Bacteria;;;Actinobacteria;;Actinobacteria_c;;Planktophila_o;;Planktophila_f;;Planktophila;EU117782_s	EU117782_s	0	0.222222	0	0	0	0	0	0	0	0	0	0	0	0	0.03697	0	0	0	0	0	0	0.01798	0	0.00610556	0.00433744	0	0	0	0	0	0	0	0	0	0	0	0	0	0	0	0	0	0	0	0	1	0	0
Bacteria;;;Actinobacteria;;Coriobacteriia;;Coriobacteriales;;Coriobacteriaceae;;Adlercreutzia;Asaccharobacter celatus	Asaccharobacter celatus	0	0	0.111111	0	0	0	0	0	0	0	0	0	0	0	0	0	0	0	0	0	0	0	0	0	0	0	0	0.12653	0	0	0	0	0	0	0.0140589	0.0140589	0	0	0	0	0	0	0	0	0	0	0	0
Bacteria;;;Actinobacteria;;Coriobacteriia;;Coriobacteriales;;Coriobacteriaceae;;Adlercreutzia;EF099352_s	EF099352_s	0	0	0.333333	0	0	0	0	0	0	0	0	0	0	0	0	0	0	0	0	0	0	0	0	0	0	0.01947	0	0	0	0	0	0	0.01032	0.06498	0.01053	0.00717834	0	0	0	0	0	0	0	0	0	0	0	0
Bacteria;;;Actinobacteria;;Coriobacteriia;;Coriobacteriales;;Coriobacteriaceae;;Enterorhabdus;Enterorhabdus caecimuris	Enterorhabdus caecimuris	0	0	0.111111	0	0	0	0	0	0	0	0	0	0	0	0	0	0	0	0	0	0	0	0	0	0	0	0	0	0.02807	0	0	0	0	0	0.00311889	0.00311889	0	0	0	0	0	0	0	0	0	0	0	0
Bacteria;;;Actinobacteria;;Coriobacteriia;;Coriobacteriales;;Coriobacteriaceae;;Enterorhabdus;Enterorhabdus_uc	Enterorhabdus_uc	0	0.111111	0	0	0	0	0	0	0	0	0	0	0	0	0	0	0	0	0	0.02299	0	0	0	0.00255444	0.00255444	0	0	0	0	0	0	0	0	0	0	0	0	0	0	0	0	0	0	0	0	0	0	0
Bacteria;;;Actinobacteria;;Rubrobacteria;;Rubrobacteria_uc;;Rubrobacteria_uc_f;;Rubrobacteria_uc_g;Rubrobacteria_uc_s	Rubrobacteria_uc_s	0	0.111111	0	0	0	0	0	0	0	0	0	0	0	0	0	0	0	0.01662	0	0	0	0	0	0.00184667	0.00184667	0	0	0	0	0	0	0	0	0	0	0	0	0	0	0	0	0	0	0	0	0	0	0
Bacteria;;;Bacteroidetes;;Bacteroidia;;Bacteroidales;;Bacteroidaceae;;Bacteroides;EF096855_s	EF096855_s	0	0.222222	0	0	0	0	0	0	0	0	0	0	0	0	0	0.01539	0	0	0	45.6552	0	0	0	5.07451	5.07258	0	0	0	0	0	0	0	0	0	0	0	0	0	0	0	0	0	0	0	0	0	1	0
Bacteria;;;Bacteroidetes;;Bacteroidia;;Bacteroidales;;EF602759_f;;EF406806_g;EF406765_s	EF406765_s	0	0.111111	0	0	0	0	0	0	0	0	0	0	0	0	0	0	0	0.01662	0	0	0	0	0	0.00184667	0.00184667	0	0	0	0	0	0	0	0	0	0	0	0	0	0	0	0	0	0	0	0	0	0	0
Bacteria;;;Bacteroidetes;;Bacteroidia;;Bacteroidales;;EF602759_f;;EF406806_g;EF406789_s	EF406789_s	0	0.111111	0	0	0	0	0	0	0	0	0	0	0	0	0	0	0	0	0.56634	0	0	0	0	0.0629267	0.0629267	0	0	0	0	0	0	0	0	0	0	0	0	0	0	0	0	0	0	0	0	0	0	0
Bacteria;;;Bacteroidetes;;Bacteroidia;;Bacteroidales;;EF602759_f;;EF406806_g;EU656092_s	EU656092_s	0	0	0.111111	0	0	0	0	0	0	0	0	0	0	0	0	0	0	0	0	0	0	0	0	0	0	0.00974	0	0	0	0	0	0	0	0	0.00108222	0.00108222	0	0	0	0	0	0	0	0	0	0	0	0
Bacteria;;;Bacteroidetes;;Bacteroidia;;Bacteroidales;;EF602759_f;;EF406830_g;EF603109_s	EF603109_s	0	0	0.111111	0	0	0	0	0	0	0	0	0	0	0	0	0	0	0	0	0	0	0	0	0	0	0	0	0	0	0	0	0	0	3.80117	0.422352	0.422352	0	0	0	0	0	0	0	0	0	0	0	0
Bacteria;;;Bacteroidetes;;Bacteroidia;;Bacteroidales;;EF602759_f;;EF406830_g;EF603701_s	EF603701_s	0	0	0.111111	0	0	0	0	0	0	0	0	0	0	0	0	0	0	0	0	0	0	0	0	0	0	0	0	0	0	0	0	0	0	0.90968	0.101076	0.101076	0	0	0	0	0	0	0	0	0	0	0	0
Bacteria;;;Bacteroidetes;;Bacteroidia;;Bacteroidales;;EF602759_f;;EF602759_g;EU505117_s	EU505117_s	0	0	0.111111	0	0	0	0	0	0	0	0	0	0	0	0	0	0	0	0	0	0	0	0	0	0	0.40892	0	0	0	0	0	0	0	0	0.0454356	0.0454356	0	0	0	0	0	0	0	0	0	0	0	0
Bacteria;;;Bacteroidetes;;Bacteroidia;;Bacteroidales;;EF602759_f;;EF602759_g;EU505352_s	EU505352_s	0	0.111111	0	0	0	0	0	0	0	0	0	0	0	0	0	0	0	0	0	2.98851	0	0	0	0.332057	0.332057	0	0	0	0	0	0	0	0	0	0	0	0	0	0	0	0	0	0	0	0	0	0	0
Bacteria;;;Bacteroidetes;;Bacteroidia;;Bacteroidales;;EF602759_f;;EF603769_g;EF406401_s	EF406401_s	0	0.111111	0	0	0	0	0	0	0	0	0	0	0	0	0	0	0	0	0.10113	0	0	0	0	0.0112367	0.0112367	0	0	0	0	0	0	0	0	0	0	0	0	0	0	0	0	0	0	0	0	0	0	0
Bacteria;;;Bacteroidetes;;Flavobacteria;;EF471578_o;;EF471578_f;;AY948029_g;AY948029_s	AY948029_s	0	0.111111	0	0	0	0	0	0	0	0	0	0	0	0	0	0.03077	0	0	0	0	0	0	0	0.00341889	0.00341889	0	0	0	0	0	0	0	0	0	0	0	0	0	0	0	0	0	0	0	0	0	1	0
Bacteria;;;Bacteroidetes;;Sphingobacteria;;Sphingobacteriales;;Chitinophagaceae;;Sediminibacterium;AB269814_s	AB269814_s	0	0.222222	0	0	0	0	0	0	0	0	0	0	0	0	0	0.01539	0	0.01662	0	0	0	0	0	0.00355667	0.00235475	0	0	0	0	0	0	0	0	0	0	0	0	0	0	0	0	0	0	0	0	0	1	0
Bacteria;;;Bacteroidetes;;Sphingobacteria;;Sphingobacteriales;;EU104080_f;;EU104080_f_uc;EU104080_f_uc_s	EU104080_f_uc_s	0	0.111111	0	0	0	0	0	0	0	0	0	0	0	0	0	0	0	0.01662	0	0	0	0	0	0.00184667	0.00184667	0	0	0	0	0	0	0	0	0	0	0	0	0	0	0	0	0	0	0	0	0	0	0
Bacteria;;;Chloroflexi;;Dehalococcoidetes;;AF280867_o;;AF280867_o_uc;;AF280867_o_uc_g;AF280867_o_uc_s	AF280867_o_uc_s	0	0.111111	0	0	0	0	0	0	0	0	0	0	0	0	0	0.01539	0	0	0	0	0	0	0	0.00171	0.00171	0	0	0	0	0	0	0	0	0	0	0	0	0	0	0	0	0	0	0	0	0	1	0
Bacteria;;;Cyanobacteria;;AB355089_c;;AF280849_o;;AY328718_f;;AY328596_g;AY328558_s	AY328558_s	0	0.222222	0	0	0	0	0	0	0	0	0	0	0	0	0	0.01539	0	0	0	0	0	0.05393	0	0.00770222	0.00602239	0	0	0	0	0	0	0	0	0	0	0	0	0	0	0	0	0	0	0	0	0	1	0
Bacteria;;;Cyanobacteria;;Chroobacteria;;Chroococcales;;Prochlorococcaceae;;Synechococcus_g1;Synechococcus_g1_uc	Synechococcus_g1_uc	0	0.111111	0	0	0	0	0	0	0	0	0	0	0	0	0	0	0	0	0	0	0	0.01798	0	0.00199778	0.00199778	0	0	0	0	0	0	0	0	0	0	0	0	0	0	0	0	0	0	0	0	0	0	0
Bacteria;;;Cyanobacteria;;Chroobacteria;;Oscillatoriales;;Pseudanabaenaceae;;Pseudanabaenaceae_uc;Pseudanabaenaceae_uc_s	Pseudanabaenaceae_uc_s	0	0.111111	0	0	0	0	0	0	0	0	0	0	0	0	0	0	0	0	0	0	0	0.01798	0	0.00199778	0.00199778	0	0	0	0	0	0	0	0	0	0	0	0	0	0	0	0	0	0	0	0	0	0	0
Bacteria;;;Cyanobacteria;;Hormogoneae;;Nostocales;;Nostocales_uc;;Nostocales_uc_g;Nostocales_uc_s	Nostocales_uc_s	0	0.111111	0	0	0	0	0	0	0	0	0	0	0	0	0	0.03077	0	0	0	0	0	0	0	0.00341889	0.00341889	0	0	0	0	0	0	0	0	0	0	0	0	0	0	0	0	0	0	0	0	0	1	0
Bacteria;;;Elusimicrobia;;Elusimicrobia_c;;EU861834_o;;EU861834_f;;EU861834_f_uc;EU861834_f_uc_s	EU861834_f_uc_s	0	0	0.111111	0	0	0	0	0	0	0	0	0	0	0	0	0	0	0	0	0	0	0	0	0	0	0	0	0.04218	0	0	0	0	0	0	0.00468667	0.00468667	0	0	0	0	0	0	0	0	0	0	0	0
Bacteria;;;Firmicutes;;Bacilli;;Bacillales;;Bacillaceae;;Bacillus_g2;Bacillus aryabhattai	Bacillus aryabhattai	0	0.111111	0	0	0	0	0	0	0	0	0	0	0	0	0	0	0	0.01662	0	0	0	0	0	0.00184667	0.00184667	0	0	0	0	0	0	0	0	0	0	0	0	0	0	0	0	0	0	0	0	0	0	0
Bacteria;;;Firmicutes;;Bacilli;;Lactobacillales;;Enterococcaceae;;Enterococcus;Enterococcus saccharolyticus	Enterococcus saccharolyticus	0	0.111111	0	0	0	0	0	0	0	0	0	0	0	0	0	0	0	0	0	0	0	0.01798	0	0.00199778	0.00199778	0	0	0	0	0	0	0	0	0	0	0	0	0	0	0	0	0	0	0	0	0	0	0
Bacteria;;;Firmicutes;;Bacilli;;Lactobacillales;;Lactobacillaceae;;Lactobacillus;Lactobacillus curvatus	Lactobacillus curvatus	0	0	1	0	0	0	0	0	0	0	0	0	0	0	0	0	0	0	0	0	0	0	0	0	0	0.2142	0.13921	0.16871	0.11226	0.51929	0.42553	0.49383	0.70175	0.48733	0.362457	0.0695724	0	0	0	0	0	0	0	0	0	0	0	0
Bacteria;;;Firmicutes;;Bacilli;;Lactobacillales;;Lactobacillaceae;;Lactobacillus;Lactobacillus plantarum	Lactobacillus plantarum	0	0	0.777778	0	0	0	0	0	0	0	0	0	0	0	0	0	0	0	0	0	0	0	0	0	0	0.03895	0	0	0.05613	0.07418	0.02837	0.07055	0.12384	0.19493	0.0652167	0.0207524	0	0	0	0	0	0	0	0	0	0	0	0
Bacteria;;;Firmicutes;;Bacilli;;Lactobacillales;;Lactobacillaceae;;Lactobacillus;Lactobacillus sakei	Lactobacillus sakei	0	0.111111	0	0	0	0	0	0	0	0	0	0	0	0	0	0	0	0	0	0	0	0.01798	0	0.00199778	0.00199778	0	0	0	0	0	0	0	0	0	0	0	0	0	0	0	0	0	0	0	0	0	0	0
Bacteria;;;Firmicutes;;Bacilli;;Lactobacillales;;Leuconostocaceae;;Leuconostocaceae_uc;Leuconostocaceae_uc_s	Leuconostocaceae_uc_s	0	0.111111	0	0	0	0	0	0	0	0	0	0	0	0	0	0.01539	0	0	0	0	0	0	0	0.00171	0.00171	0	0	0	0	0	0	0	0	0	0	0	0	0	0	0	0	0	0	0	0	0	1	0
Bacteria;;;Firmicutes;;Bacilli;;Lactobacillales;;Streptococcaceae;;Lactococcus;Lactococcus plantarum	Lactococcus plantarum	0	0.111111	0	0	0	0	0	0	0	0	0	0	0	0	0	0	0	0	0.02023	0	0	0	0	0.00224778	0.00224778	0	0	0	0	0	0	0	0	0	0	0	0	0	0	0	0	0	0	0	0	0	0	0
Bacteria;;;Firmicutes;;Bacilli;;Lactobacillales;;Streptococcaceae;;Lactococcus;Lactococcus raffinolactis	Lactococcus raffinolactis	0	0.111111	0	0	0	0	0	0	0	0	0	0	0	0	0	0	0	0	0	0	0	0.05393	0	0.00599222	0.00599222	0	0	0	0	0	0	0	0	0	0	0	0	0	0	0	0	0	0	0	0	0	0	0
Bacteria;;;Firmicutes;;Clostridia;;Clostridiales;;AM277955_f;;AM277955_f_uc;AM277955_f_uc_s	AM277955_f_uc_s	0	0.111111	0	0	0	0	0	0	0	0	0	0	0	0	0	0	0	0	0	0	0	0	0.01054	0.00117111	0.00117111	0	0	0	0	0	0	0	0	0	0	0	0	0	0	0	0	0	0	0	0	0	0	0
Bacteria;;;Firmicutes;;Clostridia;;Clostridiales;;EU157189_f;;EU157189_g;EU157189_g_uc	EU157189_g_uc	0	0	0.111111	0	0	0	0	0	0	0	0	0	0	0	0	0	0	0	0	0	0	0	0	0	0	0	0	0	0	0.03709	0	0	0	0	0.00412111	0.00412111	0	0	0	0	0	0	0	0	0	0	0	0
Bacteria;;;Firmicutes;;Clostridia;;Clostridiales;;EU842806_f;;EU842806_g;EU842806_g_uc	EU842806_g_uc	0	0.111111	0	0	0	0	0	0	0	0	0	0	0	0	0	0	0	0	0	0	0	0.01798	0	0.00199778	0.00199778	0	0	0	0	0	0	0	0	0	0	0	0	0	0	0	0	0	0	0	0	0	0	0
Bacteria;;;Firmicutes;;Clostridia;;Clostridiales;;FN563238_f;;FN563238_f_uc;FN563238_f_uc_s	FN563238_f_uc_s	0	0	0.111111	0	0	0	0	0	0	0	0	0	0	0	0	0	0	0	0	0	0	0	0	0	0	0	0	0	0	0	0	0	0.04128	0	0.00458667	0.00458667	0	0	0	0	0	0	0	0	0	0	0	0
Bacteria;;;Firmicutes;;Clostridia;;Clostridiales;;Lachnospiraceae;;AB185516_g;AB185516_g_uc	AB185516_g_uc	0	0.111111	0	0	0	0	0	0	0	0	0	0	0	0	0	0.01539	0	0	0	0	0	0	0	0.00171	0.00171	0	0	0	0	0	0	0	0	0	0	0	0	0	0	0	0	0	0	0	0	0	1	0
Bacteria;;;Firmicutes;;Clostridia;;Clostridiales;;Lachnospiraceae;;AM982562_g;AM982562_g_uc	AM982562_g_uc	0	0.111111	0	0	0	0	0	0	0	0	0	0	0	0	0.07394	0	0	0	0	0	0	0	0	0.00821556	0.00821556	0	0	0	0	0	0	0	0	0	0	0	0	0	0	0	0	0	0	0	0	1	0	0
Bacteria;;;Firmicutes;;Clostridia;;Clostridiales;;Lachnospiraceae;;Anaerosporobacter;Anaerosporobacter mobilis	Anaerosporobacter mobilis	0	0.111111	0	0	0	0	0	0	0	0	0	0	0	0	0	0	0	0	0	0	0	0	0.01054	0.00117111	0.00117111	0	0	0	0	0	0	0	0	0	0	0	0	0	0	0	0	0	0	0	0	0	0	0
Bacteria;;;Firmicutes;;Clostridia;;Clostridiales;;Lachnospiraceae;;Anaerostipes;DQ071480_s	DQ071480_s	0	0.111111	0	0	0	0	0	0	0	0	0	0	0	0	0	0	0	0.01662	0	0	0	0	0	0.00184667	0.00184667	0	0	0	0	0	0	0	0	0	0	0	0	0	0	0	0	0	0	0	0	0	0	0
Bacteria;;;Firmicutes;;Clostridia;;Clostridiales;;Lachnospiraceae;;Blautia;Blautia coccoides	Blautia coccoides	0	0.111111	0	0	0	0	0	0	0	0	0	0	0	0	0	0	0	0	0	0	0	0	0.01054	0.00117111	0.00117111	0	0	0	0	0	0	0	0	0	0	0	0	0	0	0	0	0	0	0	0	0	0	0
Bacteria;;;Firmicutes;;Clostridia;;Clostridiales;;Lachnospiraceae;;Blautia;Blautia glucerasea	Blautia glucerasea	0	0.111111	0	0	0	0	0	0	0	0	0	0	0	0	0	0	0	0	0	0	0	0	0.09488	0.0105422	0.0105422	0	0	0	0	0	0	0	0	0	0	0	0	0	0	0	0	0	0	0	0	0	0	0
Bacteria;;;Firmicutes;;Clostridia;;Clostridiales;;Lachnospiraceae;;Clostridium_g12;AM500780_s	AM500780_s	0	0.111111	0.111111	0	0	0	0	0	0	0	0	0	0	0	0.03697	0	0	0	0	0	0	0	0	0.00410778	0.00410778	0	0	0	0	0	0	0	0.01032	0	0.00114667	0.00114667	0	0	0	0	0	0	0	0	0	1	0	0
Bacteria;;;Firmicutes;;Clostridia;;Clostridiales;;Lachnospiraceae;;Clostridium_g12;GQ042980_s	GQ042980_s	0	0.111111	0	0	0	0	0	0	0	0	0	0	0	0	0	0	0	0	0.04045	0	0	0	0	0.00449444	0.00449444	0	0	0	0	0	0	0	0	0	0	0	0	0	0	0	0	0	0	0	0	0	0	0
Bacteria;;;Firmicutes;;Clostridia;;Clostridiales;;Lachnospiraceae;;Clostridium_g9;EU939444_s	EU939444_s	0	0	0.222222	0	0	0	0	0	0	0	0	0	0	0	0	0	0	0	0	0	0	0	0	0	0	0.00974	0	0	0	0	0	0	0.01032	0	0.00222889	0.00147506	0	0	0	0	0	0	0	0	0	0	0	0
Bacteria;;;Firmicutes;;Clostridia;;Clostridiales;;Lachnospiraceae;;Clostridium_g9;GQ047194_s	GQ047194_s	0	0.111111	0	0	0	0	0	0	0	0	0	0	0	0	0	0	0	0	0	0	0.04953	0	0	0.00550333	0.00550333	0	0	0	0	0	0	0	0	0	0	0	0	0	0	0	0	0	0	0	0	0	0	0
Bacteria;;;Firmicutes;;Clostridia;;Clostridiales;;Lachnospiraceae;;Dorea;DQ815561_s	DQ815561_s	0	0.111111	0.222222	0	0	0	0	0	0	0	0	0	0	0	0	0	0.017	0	0	0	0	0	0	0.00188889	0.00188889	0.00974	0.0464	0	0	0	0	0	0	0	0.00623778	0.00513382	0	0	0	0	0	0	0	0	0	0	0	1
Bacteria;;;Firmicutes;;Clostridia;;Clostridiales;;Lachnospiraceae;;Dorea;EF604636_s	EF604636_s	0	0	0.444444	0	0	0	0	0	0	0	0	0	0	0	0	0	0	0	0	0	0	0	0	0	0	0.00974	0	0.04218	0	0	0.02837	0.07055	0	0	0.01676	0.00843941	0	0	0	0	0	0	0	0	0	0	0	0
Bacteria;;;Firmicutes;;Clostridia;;Clostridiales;;Lachnospiraceae;;DQ115991_g;DQ115991_g_uc	DQ115991_g_uc	0	0	0.111111	0	0	0	0	0	0	0	0	0	0	0	0	0	0	0	0	0	0	0	0	0	0	0	0	0	0	0	0	0	0.01032	0	0.00114667	0.00114667	0	0	0	0	0	0	0	0	0	0	0	0
Bacteria;;;Firmicutes;;Clostridia;;Clostridiales;;Lachnospiraceae;;EF099428_g;EF099829_s	EF099829_s	0	0	0.222222	0	0	0	0	0	0	0	0	0	0	0	0	0	0	0	0	0	0	0	0	0	0	0.00974	0	0.04218	0	0	0	0	0	0	0.00576889	0.00467633	0	0	0	0	0	0	0	0	0	0	0	0
Bacteria;;;Firmicutes;;Clostridia;;Clostridiales;;Lachnospiraceae;;EF406618_g;EF406618_s	EF406618_s	0	0.111111	0.111111	0	0	0	0	0	0	0	0	0	0	0	0	0.01539	0	0	0	0	0	0	0	0.00171	0.00171	0.00974	0	0	0	0	0	0	0	0	0.00108222	0.00108222	0	0	0	0	0	0	0	0	0	0	1	0
Bacteria;;;Firmicutes;;Clostridia;;Clostridiales;;Lachnospiraceae;;EF436446_g;EF436446_g_uc	EF436446_g_uc	0	0.111111	0	0	0	0	0	0	0	0	0	0	0	0	0	0.01539	0	0	0	0	0	0	0	0.00171	0.00171	0	0	0	0	0	0	0	0	0	0	0	0	0	0	0	0	0	0	0	0	0	1	0
Bacteria;;;Firmicutes;;Clostridia;;Clostridiales;;Lachnospiraceae;;EU137610_g;EU137610_s	EU137610_s	0	0.111111	0	0	0	0	0	0	0	0	0	0	0	0	0	0	0	0	0	0	0	0.01798	0	0.00199778	0.00199778	0	0	0	0	0	0	0	0	0	0	0	0	0	0	0	0	0	0	0	0	0	0	0
Bacteria;;;Firmicutes;;Clostridia;;Clostridiales;;Lachnospiraceae;;EU454238_g;EU454238_s	EU454238_s	0	0.111111	0	0	0	0	0	0	0	0	0	0	0	0	0	0	0	0.0997	0	0	0	0	0	0.0110778	0.0110778	0	0	0	0	0	0	0	0	0	0	0	0	0	0	0	0	0	0	0	0	0	0	0
Bacteria;;;Firmicutes;;Clostridia;;Clostridiales;;Lachnospiraceae;;EU507044_g;EU507044_g_uc	EU507044_g_uc	0	0	0.222222	0	0	0	0	0	0	0	0	0	0	0	0	0	0	0	0	0	0	0	0	0	0	0	0.0464	0	0	0	0.02837	0	0	0	0.00830778	0.00569679	0	0	0	0	0	0	0	0	0	0	0	0
Bacteria;;;Firmicutes;;Clostridia;;Clostridiales;;Lachnospiraceae;;EU507044_g;EU507044_s	EU507044_s	0	0.111111	0.222222	0	0	0	0	0	0	0	0	0	0	0	0	0	0.017	0	0	0	0	0	0	0.00188889	0.00188889	0	0.13921	0	0	0	0	0	0.02064	0	0.0177611	0.0153507	0	0	0	0	0	0	0	0	0	0	0	1
Bacteria;;;Firmicutes;;Clostridia;;Clostridiales;;Lachnospiraceae;;EU509913_g;EU457259_s	EU457259_s	0	0.111111	0	0	0	0	0	0	0	0	0	0	0	0	0.03697	0	0	0	0	0	0	0	0	0.00410778	0.00410778	0	0	0	0	0	0	0	0	0	0	0	0	0	0	0	0	0	0	0	0	1	0	0
Bacteria;;;Firmicutes;;Clostridia;;Clostridiales;;Lachnospiraceae;;EU511845_g;EU511845_g_uc	EU511845_g_uc	0	0.111111	0	0	0	0	0	0	0	0	0	0	0	0	0	0	0	0.01662	0	0	0	0	0	0.00184667	0.00184667	0	0	0	0	0	0	0	0	0	0	0	0	0	0	0	0	0	0	0	0	0	0	0
Bacteria;;;Firmicutes;;Clostridia;;Clostridiales;;Lachnospiraceae;;EU511845_g;EU511845_s	EU511845_s	0	0.111111	0	0	0	0	0	0	0	0	0	0	0	0	0	0	0	0	0.02023	0	0	0	0	0.00224778	0.00224778	0	0	0	0	0	0	0	0	0	0	0	0	0	0	0	0	0	0	0	0	0	0	0
Bacteria;;;Firmicutes;;Clostridia;;Clostridiales;;Lachnospiraceae;;EU773288_g;EU773288_g_uc	EU773288_g_uc	0	0	0.111111	0	0	0	0	0	0	0	0	0	0	0	0	0	0	0	0	0	0	0	0	0	0	0	0	0	0	0	0	0	0.01032	0	0.00114667	0.00114667	0	0	0	0	0	0	0	0	0	0	0	0
Bacteria;;;Firmicutes;;Clostridia;;Clostridiales;;Lachnospiraceae;;EU844703_g;EU259404_s	EU259404_s	0	0	0.222222	0	0	0	0	0	0	0	0	0	0	0	0	0	0	0	0	0	0	0	0	0	0	0	0.09281	0	0	0	0	0	0.01032	0	0.0114589	0.0102323	0	0	0	0	0	0	0	0	0	0	0	0
Bacteria;;;Firmicutes;;Clostridia;;Clostridiales;;Lachnospiraceae;;EU844853_g;EU844853_s	EU844853_s	0	0	0.111111	0	0	0	0	0	0	0	0	0	0	0	0	0	0	0	0	0	0	0	0	0	0	0	0.0464	0	0	0	0	0	0	0	0.00515556	0.00515556	0	0	0	0	0	0	0	0	0	0	0	0
Bacteria;;;Firmicutes;;Clostridia;;Clostridiales;;Lachnospiraceae;;Eubacterium_g4;EU622746_s	EU622746_s	0	0.111111	0.222222	0	0	0	0	0	0	0	0	0	0	0	0	0.01539	0	0	0	0	0	0	0	0.00171	0.00171	0.01947	0	0.08435	0	0	0	0	0	0	0.0115356	0.00935146	0	0	0	0	0	0	0	0	0	0	1	0
Bacteria;;;Firmicutes;;Clostridia;;Clostridiales;;Lachnospiraceae;;Robinsoniella;Robinsoniella peoriensis	Robinsoniella peoriensis	0	0	0.111111	0	0	0	0	0	0	0	0	0	0	0	0	0	0	0	0	0	0	0	0	0	0	0	0	0	0	0	0	0	0.01032	0	0.00114667	0.00114667	0	0	0	0	0	0	0	0	0	0	0	0
Bacteria;;;Firmicutes;;Clostridia;;Clostridiales;;Mogibacterium_f;;EU844456_g;EU844456_g_uc	EU844456_g_uc	0	0	0.111111	0	0	0	0	0	0	0	0	0	0	0	0	0	0	0	0	0	0	0	0	0	0	0	0	0	0	0	0	0	0.01032	0	0.00114667	0.00114667	0	0	0	0	0	0	0	0	0	0	0	0
Bacteria;;;Firmicutes;;Clostridia;;Clostridiales;;Ruminococcaceae;;ADDX_g;EF404605_s	EF404605_s	0	0.111111	0	0	0	0	0	0	0	0	0	0	0	0	0	0	0	0	0	0.02299	0	0	0	0.00255444	0.00255444	0	0	0	0	0	0	0	0	0	0	0	0	0	0	0	0	0	0	0	0	0	0	0
Bacteria;;;Firmicutes;;Clostridia;;Clostridiales;;Ruminococcaceae;;DQ394593_g;DQ394593_g_uc	DQ394593_g_uc	0	0.111111	0	0	0	0	0	0	0	0	0	0	0	0	0	0	0	0.01662	0	0	0	0	0	0.00184667	0.00184667	0	0	0	0	0	0	0	0	0	0	0	0	0	0	0	0	0	0	0	0	0	0	0
Bacteria;;;Firmicutes;;Clostridia;;Clostridiales;;Ruminococcaceae;;DQ394594_g;DQ394594_g_uc	DQ394594_g_uc	0	0	0.222222	0	0	0	0	0	0	0	0	0	0	0	0	0	0	0	0	0	0	0	0	0	0	0.00974	0	0	0	0	0	0	0.01032	0	0.00222889	0.00147506	0	0	0	0	0	0	0	0	0	0	0	0
Bacteria;;;Firmicutes;;Clostridia;;Clostridiales;;Ruminococcaceae;;DQ905034_g;4P001030_s	4P001030_s	0	0	0.111111	0	0	0	0	0	0	0	0	0	0	0	0	0	0	0	0	0	0	0	0	0	0	0.00974	0	0	0	0	0	0	0	0	0.00108222	0.00108222	0	0	0	0	0	0	0	0	0	0	0	0
Bacteria;;;Firmicutes;;Clostridia;;Clostridiales;;Ruminococcaceae;;EF403383_g;EF403383_g_uc	EF403383_g_uc	0	0.111111	0	0	0	0	0	0	0	0	0	0	0	0	0	0	0.017	0	0	0	0	0	0	0.00188889	0.00188889	0	0	0	0	0	0	0	0	0	0	0	0	0	0	0	0	0	0	0	0	0	0	1
Bacteria;;;Firmicutes;;Clostridia;;Clostridiales;;Ruminococcaceae;;EF404362_g;FJ848439_s	FJ848439_s	0	0.111111	0.222222	0	0	0	0	0	0	0	0	0	0	0	0	0	0	0	0	0	0	0.01798	0	0.00199778	0.00199778	0	0	0	0.02807	0	0	0	0.01032	0	0.00426556	0.00318563	0	0	0	0	0	0	0	0	0	0	0	0
Bacteria;;;Firmicutes;;Clostridia;;Clostridiales;;Ruminococcaceae;;EU259447_g;EU259447_g_uc	EU259447_g_uc	0	0.111111	0.111111	0	0	0	0	0	0	0	0	0	0	0	0	0	0	0	0	0	0	0.01798	0	0.00199778	0.00199778	0	0	0	0	0	0	0	0	0.03249	0.00361	0.00361	0	0	0	0	0	0	0	0	0	0	0	0
Bacteria;;;Firmicutes;;Clostridia;;Clostridiales;;Ruminococcaceae;;Oscillibacter;DQ115984_s	DQ115984_s	0	0.111111	0	0	0	0	0	0	0	0	0	0	0	0	0	0	0	0.01662	0	0	0	0	0	0.00184667	0.00184667	0	0	0	0	0	0	0	0	0	0	0	0	0	0	0	0	0	0	0	0	0	0	0
Bacteria;;;Firmicutes;;Clostridia;;Clostridiales;;Ruminococcaceae;;Oscillibacter;DQ815311_s	DQ815311_s	0	0.111111	0	0	0	0	0	0	0	0	0	0	0	0	0	0	0	0	0	0	0	0.01798	0	0.00199778	0.00199778	0	0	0	0	0	0	0	0	0	0	0	0	0	0	0	0	0	0	0	0	0	0	0
Bacteria;;;Firmicutes;;Erysipelotrichi;;Erysipelotrichales;;Erysipelotrichaceae;;Eubacterium_g1;Clostridium innocuum	Clostridium innocuum	0	0.111111	0	0	0	0	0	0	0	0	0	0	0	0	0	0	0	0	0	0	0	0	0.02108	0.00234222	0.00234222	0	0	0	0	0	0	0	0	0	0	0	0	0	0	0	0	0	0	0	0	0	0	0
Bacteria;;;Nitrospirae;;Nitrospira_c;;Nitrospirales;;Nitrospirales_uc;;Nitrospirales_uc_g;Nitrospirales_uc_s	Nitrospirales_uc_s	0	0.111111	0	0	0	0	0	0	0	0	0	0	0	0	0	0	0	0.01662	0	0	0	0	0	0.00184667	0.00184667	0	0	0	0	0	0	0	0	0	0	0	0	0	0	0	0	0	0	0	0	0	0	0
Bacteria;;;Planctomycetes;;Planctomycetacia;;Planctomycetales;;Planctomycetaceae;;DQ413136_g;DQ413136_g_uc	DQ413136_g_uc	0	0.111111	0	0	0	0	0	0	0	0	0	0	0	0	0	0	0	0	0	0	0	0.01798	0	0.00199778	0.00199778	0	0	0	0	0	0	0	0	0	0	0	0	0	0	0	0	0	0	0	0	0	0	0
Bacteria;;;Planctomycetes;;Planctomycetacia;;Planctomycetales;;Planctomycetaceae;;Planctomycetaceae_uc;Planctomycetaceae_uc_s	Planctomycetaceae_uc_s	0	0.222222	0	0	0	0	0	0	0	0	0	0	0	0	0	0.01539	0.017	0	0	0	0	0	0	0.00359889	0.00238422	0	0	0	0	0	0	0	0	0	0	0	0	0	0	0	0	0	0	0	0	0	1	1
Bacteria;;;Proteobacteria;;Alphaproteobacteria;;Caulobacterales;;Caulobacteraceae;;Phenylobacterium;Phenylobacterium_uc	Phenylobacterium_uc	0	0	0.111111	0	0	0	0	0	0	0	0	0	0	0	0	0	0	0	0	0	0	0	0	0	0	0	0	0.04218	0	0	0	0	0	0	0.00468667	0.00468667	0	0	0	0	0	0	0	0	0	0	0	0
Bacteria;;;Proteobacteria;;Alphaproteobacteria;;Rhizobiales;;Beijerinckiaceae;;DQ088783_g;DQ088783_g_uc	DQ088783_g_uc	0	0.222222	0	0	0	0	0	0	0	0	0	0	0	0	0	0.01539	0	0.06647	0	0	0	0	0	0.00909556	0.00736975	0	0	0	0	0	0	0	0	0	0	0	0	0	0	0	0	0	0	0	0	0	1	0
Bacteria;;;Proteobacteria;;Alphaproteobacteria;;Rhizobiales;;Bradyrhizobiaceae;;Bradyrhizobium;Bradyrhizobium jicamae	Bradyrhizobium jicamae	0	0	0.111111	0	0	0	0	0	0	0	0	0	0	0	0	0	0	0	0	0	0	0	0	0	0	0.00974	0	0	0	0	0	0	0	0	0.00108222	0.00108222	0	0	0	0	0	0	0	0	0	0	0	0
Bacteria;;;Proteobacteria;;Alphaproteobacteria;;Rhizobiales;;Methylobacteriaceae;;Methylobacteriaceae_uc;Methylobacteriaceae_uc_s	Methylobacteriaceae_uc_s	0	0.111111	0	0	0	0	0	0	0	0	0	0	0	0	0	0.01539	0	0	0	0	0	0	0	0.00171	0.00171	0	0	0	0	0	0	0	0	0	0	0	0	0	0	0	0	0	0	0	0	0	1	0
Bacteria;;;Proteobacteria;;Alphaproteobacteria;;Rhizobiales;;Rhizobiaceae;;Rhizobium;Rhizobium_uc	Rhizobium_uc	0	0.111111	0	0	0	0	0	0	0	0	0	0	0	0	0	0	0	0	0	0	0	0	0.01054	0.00117111	0.00117111	0	0	0	0	0	0	0	0	0	0	0	0	0	0	0	0	0	0	0	0	0	0	0
Bacteria;;;Proteobacteria;;Alphaproteobacteria;;Rhodobacterales;;Hyphomonadaceae;;Hellea;Hellea_uc	Hellea_uc	0	0.111111	0	0	0	0	0	0	0	0	0	0	0	0	0	0	0	0	0.02023	0	0	0	0	0.00224778	0.00224778	0	0	0	0	0	0	0	0	0	0	0	0	0	0	0	0	0	0	0	0	0	0	0
Bacteria;;;Proteobacteria;;Alphaproteobacteria;;Rhodobacterales;;Rhodobacteraceae;;Rhodobacter;FN428750_s	FN428750_s	0	0.111111	0	0	0	0	0	0	0	0	0	0	0	0	0	0	0	0	0	0	0	0.01798	0	0.00199778	0.00199778	0	0	0	0	0	0	0	0	0	0	0	0	0	0	0	0	0	0	0	0	0	0	0
Bacteria;;;Proteobacteria;;Alphaproteobacteria;;Sphingomonadales;;Sphingomonadaceae;;Sphingopyxis;AF410927_s	AF410927_s	0	0.111111	0	0	0	0	0	0	0	0	0	0	0	0	0	0.03077	0	0	0	0	0	0	0	0.00341889	0.00341889	0	0	0	0	0	0	0	0	0	0	0	0	0	0	0	0	0	0	0	0	0	1	0
Bacteria;;;Proteobacteria;;Alphaproteobacteria;;Sphingomonadales;;Sphingomonadales_uc;;Sphingomonadales_uc_g;Sphingomonadales_uc_s	Sphingomonadales_uc_s	0	0.111111	0	0	0	0	0	0	0	0	0	0	0	0	0	0	0	0	0	0	0	0.01798	0	0.00199778	0.00199778	0	0	0	0	0	0	0	0	0	0	0	0	0	0	0	0	0	0	0	0	0	0	0
Bacteria;;;Proteobacteria;;Betaproteobacteria;;Burkholderiales;;Burkholderiales_uc;;Burkholderiales_uc_g;Burkholderiales_uc_s	Burkholderiales_uc_s	0	0.111111	0	0	0	0	0	0	0	0	0	0	0	0	0	0	0	0.04985	0	0	0	0	0	0.00553889	0.00553889	0	0	0	0	0	0	0	0	0	0	0	0	0	0	0	0	0	0	0	0	0	0	0
Bacteria;;;Proteobacteria;;Betaproteobacteria;;Burkholderiales;;Comamonadaceae;;Limnohabitans;EU801144_s	EU801144_s	0	0.222222	0	0	0	0	0	0	0	0	0	0	0	0	0	0	0	0	0.02023	0	0	0.03595	0	0.00624222	0.00433168	0	0	0	0	0	0	0	0	0	0	0	0	0	0	0	0	0	0	0	0	0	0	0
Bacteria;;;Proteobacteria;;Betaproteobacteria;;Burkholderiales;;Sphaerotilus_f;;Kinneretia;Kinneretia asaccharophila	Kinneretia asaccharophila	0	0.111111	0	0	0	0	0	0	0	0	0	0	0	0	0	0	0	0.01662	0	0	0	0	0	0.00184667	0.00184667	0	0	0	0	0	0	0	0	0	0	0	0	0	0	0	0	0	0	0	0	0	0	0
Bacteria;;;Proteobacteria;;Betaproteobacteria;;DQ009366_o;;AY328759_f;;AY328759_g;AY328759_g_uc	AY328759_g_uc	0	0.111111	0	0	0	0	0	0	0	0	0	0	0	0	0	0	0	0.01662	0	0	0	0	0	0.00184667	0.00184667	0	0	0	0	0	0	0	0	0	0	0	0	0	0	0	0	0	0	0	0	0	0	0
Bacteria;;;Proteobacteria;;Betaproteobacteria;;Methylophilales;;Methylophilaceae;;Methylotenera;AY546500_s	AY546500_s	0	0	0.111111	0	0	0	0	0	0	0	0	0	0	0	0	0	0	0	0	0	0	0	0	0	0	0	0	0	0	0	0	0	0	0.03249	0.00361	0.00361	0	0	0	0	0	0	0	0	0	0	0	0
Bacteria;;;Proteobacteria;;Betaproteobacteria;;Neisseriales;;Neisseriaceae;;Microvirgula;Microvirgula aerodenitrificans	Microvirgula aerodenitrificans	0	0	0.111111	0	0	0	0	0	0	0	0	0	0	0	0	0	0	0	0	0	0	0	0	0	0	0	0	0	0	0	0.02837	0	0	0	0.00315222	0.00315222	0	0	0	0	0	0	0	0	0	0	0	0
Bacteria;;;Proteobacteria;;Deltaproteobacteria;;Syntrophobacterales;;EF999371_f;;EF999371_f_uc;EF999371_f_uc_s	EF999371_f_uc_s	0	0.111111	0	0	0	0	0	0	0	0	0	0	0	0	0	0.01539	0	0	0	0	0	0	0	0.00171	0.00171	0	0	0	0	0	0	0	0	0	0	0	0	0	0	0	0	0	0	0	0	0	1	0
Bacteria;;;Proteobacteria;;Gammaproteobacteria;;Enterobacteriales;;Enterobacteriaceae;;DQ248243_g;DQ248243_s	DQ248243_s	0	0.111111	0	0	0	0	0	0	0	0	0	0	0	0	0	0	0.017	0	0	0	0	0	0	0.00188889	0.00188889	0	0	0	0	0	0	0	0	0	0	0	0	0	0	0	0	0	0	0	0	0	0	1
Bacteria;;;Proteobacteria;;Gammaproteobacteria;;Enterobacteriales;;Enterobacteriaceae;;EF406682_g;EF406682_s	EF406682_s	0	0.111111	0	0	0	0	0	0	0	0	0	0	0	0	0	0	0	0	0	0.02299	0	0	0	0.00255444	0.00255444	0	0	0	0	0	0	0	0	0	0	0	0	0	0	0	0	0	0	0	0	0	0	0
Bacteria;;;Proteobacteria;;Gammaproteobacteria;;Enterobacteriales;;Enterobacteriaceae;;Enterobacter;Enterobacter cancerogenus	Enterobacter cancerogenus	0	0.111111	0	0	0	0	0	0	0	0	0	0	0	0	0	0	0	0	0	0	0	0	0.02108	0.00234222	0.00234222	0	0	0	0	0	0	0	0	0	0	0	0	0	0	0	0	0	0	0	0	0	0	0
Bacteria;;;Proteobacteria;;Gammaproteobacteria;;Enterobacteriales;;Enterobacteriaceae;;Klebsiella;Klebsiella oxytoca	Klebsiella oxytoca	0	0.222222	0	0	0	0	0	0	0	0	0	0	0	0	0	0	0	0	0.02023	0	0	0	0.01054	0.00341889	0.00240123	0	0	0	0	0	0	0	0	0	0	0	0	0	0	0	0	0	0	0	0	0	0	0
Bacteria;;;Proteobacteria;;Gammaproteobacteria;;Enterobacteriales;;Enterobacteriaceae;;Pantoea;Pantoea_uc	Pantoea_uc	0	0.222222	0	0	0	0	0	0	0	0	0	0	0	0	0	0	0	0.01662	0	0	0	0.01798	0	0.00384444	0.00254539	0	0	0	0	0	0	0	0	0	0	0	0	0	0	0	0	0	0	0	0	0	0	0
Bacteria;;;Proteobacteria;;Gammaproteobacteria;;Methylococcales;;Methylococcaceae;;Crenothrix;Crenothrix polyspora	Crenothrix polyspora	0	0.111111	0	0	0	0	0	0	0	0	0	0	0	0	0	0.01539	0	0	0	0	0	0	0	0.00171	0.00171	0	0	0	0	0	0	0	0	0	0	0	0	0	0	0	0	0	0	0	0	0	1	0
Bacteria;;;Proteobacteria;;Gammaproteobacteria;;Methylococcales;;Methylococcaceae;;Crenothrix;Crenothrix_uc	Crenothrix_uc	0	0.111111	0	0	0	0	0	0	0	0	0	0	0	0	0	0.01539	0	0	0	0	0	0	0	0.00171	0.00171	0	0	0	0	0	0	0	0	0	0	0	0	0	0	0	0	0	0	0	0	0	1	0
Bacteria;;;Proteobacteria;;Gammaproteobacteria;;Pseudomonadales;;Moraxellaceae;;Acinetobacter;EF593051_s	EF593051_s	0	0	0.111111	0	0	0	0	0	0	0	0	0	0	0	0	0	0	0	0	0	0	0	0	0	0	0	0	0	0.02807	0	0	0	0	0	0.00311889	0.00311889	0	0	0	0	0	0	0	0	0	0	0	0
Bacteria;;;Proteobacteria;;Gammaproteobacteria;;Pseudomonadales;;Moraxellaceae;;Moraxellaceae_uc;Moraxellaceae_uc_s	Moraxellaceae_uc_s	0	0.111111	0	0	0	0	0	0	0	0	0	0	0	0	0	0	0	0	0	0	0	0.01798	0	0.00199778	0.00199778	0	0	0	0	0	0	0	0	0	0	0	0	0	0	0	0	0	0	0	0	0	0	0
Bacteria;;;Proteobacteria;;Gammaproteobacteria;;Sedimenticola_o;;Sedimenticola_f;;Sedimenticola_f_uc;Sedimenticola_f_uc_s	Sedimenticola_f_uc_s	0	0.111111	0	0	0	0	0	0	0	0	0	0	0	0	0	0	0	0	0	0	0	0.01798	0	0.00199778	0.00199778	0	0	0	0	0	0	0	0	0	0	0	0	0	0	0	0	0	0	0	0	0	0	0
Bacteria;;;Proteobacteria;;Gammaproteobacteria;;Thiotrichales;;AB186842_f;;4P001172_g;4P001172_s	4P001172_s	0	0.222222	0	0	0	0	0	0	0	0	0	0	0	0	0	0	0.034	0.01662	0	0	0	0	0	0.00562444	0.00399221	0	0	0	0	0	0	0	0	0	0	0	0	0	0	0	0	0	0	0	0	0	0	1
Bacteria;;;Spirochaetes;;Spirochaetes_c;;Spirochaetales;;Spirochaetales_uc;;Spirochaetales_uc_g;Spirochaetales_uc_s	Spirochaetales_uc_s	0	0.111111	0	0	0	0	0	0	0	0	0	0	0	0	0	0.01539	0	0	0	0	0	0	0	0.00171	0.00171	0	0	0	0	0	0	0	0	0	0	0	0	0	0	0	0	0	0	0	0	0	1	0
Bacteria;;;TM7;;TM7_c;;TM7_o;;TM7_f;;EF157127_g;EF540383_s	EF540383_s	0	0.111111	0	0	0	0	0	0	0	0	0	0	0	0	0.03697	0	0	0	0	0	0	0	0	0.00410778	0.00410778	0	0	0	0	0	0	0	0	0	0	0	0	0	0	0	0	0	0	0	0	1	0	0
Bacteria;;;Verrucomicrobia;;Verrucomicrobiae;;Verrucomicrobiales;;Luteolibacter_f;;Luteolibacter;Luteolibacter_uc	Luteolibacter_uc	0	0.111111	0	0	0	0	0	0	0	0	0	0	0	0	0	0	0	0.01662	0	0	0	0	0	0.00184667	0.00184667	0	0	0	0	0	0	0	0	0	0	0	0	0	0	0	0	0	0	0	0	0	0	0
Eukarya;Chromalveolata;;Heterokontophyta;;Bacillariophyceae;;Bacillariales;;Bacillariaceae;;Nitzschia;Nitzschia_uc	Nitzschia_uc	0	0.111111	0	0	0	0	0	0	0	0	0	0	0	0	0	0	0	0.01662	0	0	0	0	0	0.00184667	0.00184667	0	0	0	0	0	0	0	0	0	0	0	0	0	0	0	0	0	0	0	0	0	0	0
Eukarya;Chromalveolata;;Heterokontophyta;;Bacillariophyceae;;Naviculales;;Phaeodactylaceae;;Phaeodactylum;Phaeodactylum_uc	Phaeodactylum_uc	0	0.111111	0	0	0	0	0	0	0	0	0	0	0	0	0	0	0	0.03323	0	0	0	0	0	0.00369222	0.00369222	0	0	0	0	0	0	0	0	0	0	0	0	0	0	0	0	0	0	0	0	0	0	0
Eukarya;Chromista;;Ochrophyta;;Coscinodiscophyceae;;Coscinodiscales;;Coscinodiscaceae;;Coscinodiscus;Coscinodiscus_uc	Coscinodiscus_uc	0	0.111111	0	0	0	0	0	0	0	0	0	0	0	0	0	0	0	0	0	0	0	0.01798	0	0.00199778	0.00199778	0	0	0	0	0	0	0	0	0	0	0	0	0	0	0	0	0	0	0	0	0	0	0
Eukarya;Plantae;;Magnoliophyta;;Liliopsida;;Cyperales;;Poaceae;;Triticum;Triticum_uc	Triticum_uc	0	0.111111	0	0	0	0	0	0	0	0	0	0	0	0	0	0	0	0.01662	0	0	0	0	0	0.00184667	0.00184667	0	0	0	0	0	0	0	0	0	0	0	0	0	0	0	0	0	0	0	0	0	0	0
Eukarya;Plantae;;Magnoliophyta;;Magnoliopsida;;Rhamnales;;Vitaceae;;Vitis;Vitis vinifera	Vitis vinifera	0	0	0.111111	0	0	0	0	0	0	0	0	0	0	0	0	0	0	0	0	0	0	0	0	0	0	0	0	0	0	0	0	0.03527	0	0	0.00391889	0.00391889	0	0	0	0	0	0	0	0	0	0	0	0
[truncated: 18 more columns]

## Sheet: Core microbiota in 100% of mice
Taxonomy	Name	Species present in % ND mice	Species present in % HFD mice	Species present in % Probiotic mice	ND1	ND2	ND3	ND4	ND5	ND6	ND7	ND8	ND9	HFD1	HFD2	HFD3	HFD4	HFD5	HFD6	HFD7	HFD8	HFD9	Probiotic1	Probiotic2	Probiotic3	Probiotic4	Probiotic5	Probiotic6	Probiotic7	Probiotic8	Probiotic9
Bacteria;;;Bacteroidetes;;Bacteroidia;;Bacteroidales;;EF602759_f;;EF602759_g;EF406721_s	EF406721_s	1	1	1	3.86315	20.7513	30.3165	8.9298	6.98294	4.68258	10.5649	8.91089	17.9284	17.1165	7.01646	3.85923	4.37022	18.2646	2.89655	11.0946	4.20636	2.43517	25.0706	20.1856	26.7819	10.3284	9.05045	12.6525	10.1235	11.1662	9.32424	1	1	1
Bacteria;;;Firmicutes;;Clostridia;;Clostridiales;;Clostridiales_uc;;Clostridiales_uc_g;Clostridiales_uc_s	Clostridiales_uc_s	1	1	1	13.5282	6.71579	4.24547	5.89367	7.6226	6.18175	8.33999	5.40429	8.49414	3.47505	1.20018	3.80823	4.00465	3.80259	1.17241	3.21942	5.14111	1.41261	1.44095	3.20186	1.72923	1.12265	1.55786	0.73759	1.55203	2.86894	1.49448	1	1	1
Bacteria;;;Firmicutes;;Clostridia;;Clostridiales;;Lachnospiraceae;;Clostridium_g9;EF604629_s	EF604629_s	1	1	1	0.24234	0.37444	0.55963	0.71438	0.47974	0.96243	0.69278	0.49505	0.01649	0.5915	0.09232	0.61204	0.68129	0.42476	0.09195	1.13918	0.4494	0.76956	0.29208	0.18561	0.04218	0.28066	0.29674	0.53901	0.21164	0.34056	0.48733	1	1	1
Bacteria;;;Firmicutes;;Clostridia;;Clostridiales;;Lachnospiraceae;;EF406589_g;EF406589_g_uc	EF406589_g_uc	1	1	1	0.25659	0.76096	0.69471	0.96167	1.03945	0.59226	0.49294	1.40264	0.84117	0.48059	0.41545	0.40802	0.23264	1.07201	0.2069	0.59435	0.28761	0.50601	0.81784	2.96984	0.50612	0.61746	0.18546	0.14184	0.84656	0.62951	0.38986	1	1	1
Bacteria;;;Firmicutes;;Clostridia;;Clostridiales;;Lachnospiraceae;;Lachnospiraceae_uc;Lachnospiraceae_uc_s	Lachnospiraceae_uc_s	1	1	1	1.85317	3.78065	3.85951	5.66012	8.23561	4.0348	4.71623	9.07591	7.43856	4.62107	3.0774	6.7154	5.20106	5.13754	1.26437	8.37048	7.99928	2.37192	2.16143	4.91879	2.3197	2.0769	4.89614	1.30496	3.10406	5.20124	2.04678	1	1	1
Bacteria;;;Firmicutes;;Clostridia;;Clostridiales;;Mogibacterium_f;;EF604613_g;EF604613_s	EF604613_s	1	1	1	0.05702	0.24158	0.19298	0.41214	0.02665	0.11105	0.2931	0.02063	0.52779	0.03697	0.07693	0.051	0.0997	0.14159	0.11494	0.14859	0.23369	0.02108	0.19472	1.16009	0.08435	0.70166	0.14837	0.56738	0.77601	0.5676	0.55231	1	1	1
Bacteria;;;Firmicutes;;Clostridia;;Clostridiales;;Ruminococcaceae;;ADDX_g;ADDX_g_uc	ADDX_g_uc	1	1	1	0.05702	0.26573	0.23157	0.27476	0.42644	0.4442	0.35971	1.05198	0.39584	1.47874	0.92322	1.30908	0.63144	1.05178	0.85057	0.74294	0.71904	0.03163	0.57443	0.74246	0.12653	0.92619	0.85312	0.17021	0.88183	1.00103	0.64977	1	1	1
Bacteria;;;Firmicutes;;Clostridia;;Clostridiales;;Ruminococcaceae;;EF405402_g;EF405402_g_uc	EF405402_g_uc	1	1	1	0.08553	0.3986	0.15438	0.12364	0.27985	0.03702	0.13323	0.33003	0.01649	0.14787	0.06155	0.17001	0.13293	0.16181	0.09195	0.04953	0.10786	0.29517	1.58699	0.23202	0.08435	0.14033	0.14837	0.05674	0.56437	0.28896	0.03249	1	1	1
Bacteria;;;Firmicutes;;Clostridia;;Clostridiales;;Ruminococcaceae;;EF405402_g;EF604612_s	EF604612_s	1	1	1	0.02851	0.18118	0.28946	0.2885	0.35981	0.18508	0.14655	0.92822	0.13195	0.44362	0.06155	0.52703	0.26587	0.16181	0.2069	0.09906	0.14381	0.01054	1.70383	1.80974	1.56052	0.53326	1.70623	0.39716	0.24691	0.80495	0.48733	1	1	1
Bacteria;;;Firmicutes;;Clostridia;;Clostridiales;;Ruminococcaceae;;EF405402_g;EU622676_s	EU622676_s	1	1	1	0.08553	0.03624	0.13508	0.12364	0.13326	0.07403	0.55955	0.39191	0.09896	0.25878	0.1231	0.39102	0.36557	0.6877	0.22989	0.19812	0.12583	2.77251	0.38945	0.27842	0.25306	0.72972	0.66766	0.39716	0.74074	1.31063	0.45484	1	1	1
Bacteria;;;Firmicutes;;Clostridia;;Clostridiales;;Ruminococcaceae;;Ruminococcaceae_uc;Ruminococcaceae_uc_s	Ruminococcaceae_uc_s	1	1	1	3.27869	2.23457	3.60865	3.06361	2.90512	1.48066	2.02505	4.0429	3.08428	1.2939	1.81566	3.99524	3.98804	2.24515	1.08046	0.79247	3.73899	0.79064	1.80119	1.62413	0.84353	0.84199	1.89169	1.50355	3.20988	3.21981	2.17674	1	1	1
Bacteria;;;Firmicutes;;Erysipelotrichi;;Erysipelotrichales;;Erysipelotrichaceae;;EF603943_g;EF603943_s	EF603943_s	1	1	1	0.32787	1.07501	4.80509	0.05495	0.27985	0.03702	2.53131	0.02063	0.39584	0.99815	0.84628	1.02006	1.32935	0.20227	0.06897	0.39624	0.30559	0.73793	0.73995	0.09281	1.51835	0.39293	1.81751	0.05674	0.5291	1.26935	1.46199	1	1	1

## Sheet: Core microbiota in 89% of mice
Taxonomy	Name	Species present in % ND mice	Species present in % HFD mice	Species present in % Probiotic mice	ND1	ND2	ND3	ND4	ND5	ND6	ND7	ND8	ND9	HFD1	HFD2	HFD3	HFD4	HFD5	HFD6	HFD7	HFD8	HFD9	Probiotic1	Probiotic2	Probiotic3	Probiotic4	Probiotic5	Probiotic6	Probiotic7	Probiotic8	Probiotic9
Bacteria;;;Bacteroidetes;;Bacteroidia;;Bacteroidales;;EF602759_f;;EF602759_f_uc;EF602759_f_uc_s	EF602759_f_uc_s	>89%	>89%	>89%	12.288	0.80928	14.0293	21.6239	11.3539	11.2345	11.3642	3.54785	0.97312	0.07394	1.27712	1.97212	10.4021	0.10113	0.64368	0	14.147	0.16867	5.62749	9.14153	0.25306	9.31799	6.78783	0.34043	8.50088	7.45098	10.6888
Bacteria;;;Bacteroidetes;;Bacteroidia;;Bacteroidales;;EF602759_f;;EF602759_g;EF406721_s	EF406721_s	>89%	>89%	>89%	3.86315	20.7513	30.3165	8.9298	6.98294	4.68258	10.5649	8.91089	17.9284	17.1165	7.01646	3.85923	4.37022	18.2646	2.89655	11.0946	4.20636	2.43517	25.0706	20.1856	26.7819	10.3284	9.05045	12.6525	10.1235	11.1662	9.32424
Bacteria;;;Firmicutes;;Clostridia;;Clostridiales;;Clostridiales_uc;;Clostridiales_uc_g;Clostridiales_uc_s	Clostridiales_uc_s	>89%	>89%	>89%	13.5282	6.71579	4.24547	5.89367	7.6226	6.18175	8.33999	5.40429	8.49414	3.47505	1.20018	3.80823	4.00465	3.80259	1.17241	3.21942	5.14111	1.41261	1.44095	3.20186	1.72923	1.12265	1.55786	0.73759	1.55203	2.86894	1.49448
Bacteria;;;Firmicutes;;Clostridia;;Clostridiales;;Lachnospiraceae;;Clostridium_g12;Clostridium_g12_uc	Clostridium_g12_uc	>89%	>89%	>89%	0.09979	0.30197	0.11579	0.27476	0.06663	0.27762	0.31974	0.08251	0.19792	0.07394	0.16926	0.068	0	0.04045	0.02299	0.04953	0.10786	0.18975	0.05842	0.0464	0.04218	0.11226	0.03709	0.05674	0.03527	0.08256	0.22742
Bacteria;;;Firmicutes;;Clostridia;;Clostridiales;;Lachnospiraceae;;Clostridium_g12;DQ789119_s	DQ789119_s	>89%	>89%	>89%	0.05702	0.09663	0.07719	0.23355	0.10661	0.33315	0.57288	0.10314	0.08247	0.40665	0.10771	0.017	0.03323	0.04045	0.02299	0	0.12583	0.1265	0.03894	0.23202	0.04218	0.1684	0.11128	0.14184	0.17637	0.09288	0.2924
Bacteria;;;Firmicutes;;Clostridia;;Clostridiales;;Lachnospiraceae;;Clostridium_g7;EF603866_s	EF603866_s	>89%	>89%	>89%	0.38489	0.77304	0.23157	0.56326	0.39979	0.46271	0.19984	0.47442	0	0.07394	0.09232	0.13601	0.2991	0.46521	0.13793	0.69341	0.34154	0.48493	0.18499	1.2529	0.63264	0.50519	0.77893	0.34043	1.02293	0.18576	0.90968
Bacteria;;;Firmicutes;;Clostridia;;Clostridiales;;Lachnospiraceae;;Clostridium_g9;Clostridium_g9_uc	Clostridium_g9_uc	>89%	>89%	>89%	0.04277	0.14495	0.17368	0.35719	0.34648	0.46271	0.38636	0.30941	0.19792	0.07394	0.10771	0.44203	0.28249	0.12136	0.13793	0.24765	0.34154	0.03163	0.19472	0.09281	0	0.05613	0.03709	0.11348	0.07055	0.34056	0.12995
Bacteria;;;Firmicutes;;Clostridia;;Clostridiales;;Lachnospiraceae;;Clostridium_g9;EF604629_s	EF604629_s	>89%	>89%	>89%	0.24234	0.37444	0.55963	0.71438	0.47974	0.96243	0.69278	0.49505	0.01649	0.5915	0.09232	0.61204	0.68129	0.42476	0.09195	1.13918	0.4494	0.76956	0.29208	0.18561	0.04218	0.28066	0.29674	0.53901	0.21164	0.34056	0.48733
Bacteria;;;Firmicutes;;Clostridia;;Clostridiales;;Lachnospiraceae;;EF098132_g;EF098132_g_uc	EF098132_g_uc	>89%	>89%	>89%	0.08553	0.07247	0.25087	0.41214	1.33262	1.14751	0.1199	1.85644	0.46182	0.25878	0.93861	1.58109	1.24626	0.28317	0.18391	0.19812	2.10318	0.7801	0.09736	0.23202	0.04218	0.02807	0.4451	0.17021	0	0.1032	0.2924
Bacteria;;;Firmicutes;;Clostridia;;Clostridiales;;Lachnospiraceae;;EF406589_g;EF406589_g_uc	EF406589_g_uc	>89%	>89%	>89%	0.25659	0.76096	0.69471	0.96167	1.03945	0.59226	0.49294	1.40264	0.84117	0.48059	0.41545	0.40802	0.23264	1.07201	0.2069	0.59435	0.28761	0.50601	0.81784	2.96984	0.50612	0.61746	0.18546	0.14184	0.84656	0.62951	0.38986
Bacteria;;;Firmicutes;;Clostridia;;Clostridiales;;Lachnospiraceae;;EF406589_g;EF406589_s	EF406589_s	>89%	>89%	>89%	0.08553	0.1691	0.05789	0.10991	0.22655	0.01851	0.47962	0.33003	0.21442	0.25878	0.07693	0.28902	0.08308	0.3843	0.09195	0.34671	0.23369	0.07379	0.23367	0.74246	0.16871	0.19646	0.03709	0	0.21164	0.258	0.12995
Bacteria;;;Firmicutes;;Clostridia;;Clostridiales;;Lachnospiraceae;;EF406849_g;EF406849_g_uc	EF406849_g_uc	>89%	>89%	>89%	0.08553	0.10871	0	0.15112	0.09328	0.01851	0.21316	0.08251	0.18143	0.03697	0.06155	0.18701	0.16617	0.18204	0.04598	0.19812	0.12583	0.17921	0.22393	0.0464	0.16871	0.19646	0.59347	0.19858	0.24691	0.40248	0.2924
Bacteria;;;Firmicutes;;Clostridia;;Clostridiales;;Lachnospiraceae;;EU006213_g;AY994023_s	AY994023_s	>89%	>89%	>89%	0.39914	1.25619	0.86839	0	0.37313	0.55525	0.43965	1.15512	0.46182	4.02957	1.35405	1.27508	1.26288	0.86974	0.89655	0	0.70106	2.87793	0	1.99536	3.24757	0.02807	0.63056	0.62411	1.51675	0.07224	2.66407
Bacteria;;;Firmicutes;;Clostridia;;Clostridiales;;Lachnospiraceae;;EU454963_g;EF604623_s	EF604623_s	>89%	>89%	>89%	0.02851	0.32613	0.44384	0.04121	0.3065	0.11105	0.13323	0.16502	0.01649	0.29575	0.10771	0.017	0.11632	0.06068	0.06897	0.49529	0.01798	0	0.94441	0.13921	0.29523	0.22453	0.25964	0.02837	0.38801	0.54696	0.22742
Bacteria;;;Firmicutes;;Clostridia;;Clostridiales;;Lachnospiraceae;;EU511797_g;EU511797_s	EU511797_s	>89%	>89%	>89%	0.01426	0.15702	0.09649	0.38467	2.62527	0.09254	0.23981	4.24917	0	11.0166	2.66195	18.0721	7.95945	7.44337	6.04598	18.3754	12.7629	1.77103	6.45507	5.33643	0.12653	5.19225	10.6083	8.22695	8.00705	0.39216	6.20533
Bacteria;;;Firmicutes;;Clostridia;;Clostridiales;;Lachnospiraceae;;Lachnospiraceae_uc;Lachnospiraceae_uc_s	Lachnospiraceae_uc_s	>89%	>89%	>89%	1.85317	3.78065	3.85951	5.66012	8.23561	4.0348	4.71623	9.07591	7.43856	4.62107	3.0774	6.7154	5.20106	5.13754	1.26437	8.37048	7.99928	2.37192	2.16143	4.91879	2.3197	2.0769	4.89614	1.30496	3.10406	5.20124	2.04678
Bacteria;;;Firmicutes;;Clostridia;;Clostridiales;;Mogibacterium_f;;EF604613_g;EF604613_s	EF604613_s	>89%	>89%	>89%	0.05702	0.24158	0.19298	0.41214	0.02665	0.11105	0.2931	0.02063	0.52779	0.03697	0.07693	0.051	0.0997	0.14159	0.11494	0.14859	0.23369	0.02108	0.19472	1.16009	0.08435	0.70166	0.14837	0.56738	0.77601	0.5676	0.55231
Bacteria;;;Firmicutes;;Clostridia;;Clostridiales;;Ruminococcaceae;;ADDX_g;ADDX_g_uc	ADDX_g_uc	>89%	>89%	>89%	0.05702	0.26573	0.23157	0.27476	0.42644	0.4442	0.35971	1.05198	0.39584	1.47874	0.92322	1.30908	0.63144	1.05178	0.85057	0.74294	0.71904	0.03163	0.57443	0.74246	0.12653	0.92619	0.85312	0.17021	0.88183	1.00103	0.64977
Bacteria;;;Firmicutes;;Clostridia;;Clostridiales;;Ruminococcaceae;;ADDX_g;EU760454_s	EU760454_s	>89%	>89%	>89%	0.04277	0.02416	0	0.04121	0.09328	0.01851	0.14655	0.70132	1.88026	0.96118	0.13848	0.34002	0.26587	0.62702	0.13793	0.24765	0.16178	0	0.42839	0.97448	0.67482	0.47713	0.14837	0.22695	0.35273	1.30031	0.2924
Bacteria;;;Firmicutes;;Clostridia;;Clostridiales;;Ruminococcaceae;;DQ015059_g;DQ015059_g_uc	DQ015059_g_uc	>89%	>89%	>89%	0.08553	0.01208	0.13508	0.08243	0.03998	0.07403	0.27978	0.04125	0	0.07394	0.21542	0.17001	0.13293	0.22249	0.25287	0.34671	0.21571	0	0.13631	0	0.29523	0.11226	0.14837	0.14184	0.31746	0.39216	0.19493
Bacteria;;;Firmicutes;;Clostridia;;Clostridiales;;Ruminococcaceae;;DQ015059_g;DQ015059_s	DQ015059_s	>89%	>89%	>89%	0.04277	0.06039	0.13508	0.13738	0.07996	0.05552	0.07994	0.24752	0	0.22181	0.29235	0.35702	0.11632	0.28317	0.06897	0.29718	0.08988	0	0.39918	0.23202	0.80135	0.2526	0.33383	0.28369	0.74074	0.50568	0.5848
Bacteria;;;Firmicutes;;Clostridia;;Clostridiales;;Ruminococcaceae;;DQ905034_g;DQ905034_g_uc	DQ905034_g_uc	>89%	>89%	>89%	0.47042	0.70057	0.61752	0.71438	1.0661	0.46271	0.35971	1.40264	0.62675	0.25878	0.43084	0.81605	0.84746	0.95065	0.57471	0	1.33022	0.23192	0.09736	0.41763	0.12653	0.44906	1.48368	0.08511	0.35273	1.02167	0.19493
Bacteria;;;Firmicutes;;Clostridia;;Clostridiales;;Ruminococcaceae;;DQ905034_g;EU455859_s	EU455859_s	>89%	>89%	>89%	0.18532	0.64017	0.32806	0.49457	0.13326	0.57376	0.1199	0.4538	0	0.62847	0.29235	0.35702	0.48189	1.13269	0	0.842	0.43142	0.01054	0.40892	0.27842	0.04218	0.53326	0.9273	0.11348	0.74074	1.02167	0.42235
Bacteria;;;Firmicutes;;Clostridia;;Clostridiales;;Ruminococcaceae;;DQ905034_g;EU510517_s	EU510517_s	>89%	>89%	>89%	0.02851	0.02416	0.61752	0.93419	0.26652	0.01851	0.65281	1.01073	0.89065	1.25693	0.16926	0.83305	0.23264	0.34385	0.87356	0.09906	0.03595	0	1.67462	0.41763	1.05441	2.80662	0.03709	0.14184	0.77601	0.48504	0.81222
Bacteria;;;Firmicutes;;Clostridia;;Clostridiales;;Ruminococcaceae;;EF405402_g;EF405402_g_uc	EF405402_g_uc	>89%	>89%	>89%	0.08553	0.3986	0.15438	0.12364	0.27985	0.03702	0.13323	0.33003	0.01649	0.14787	0.06155	0.17001	0.13293	0.16181	0.09195	0.04953	0.10786	0.29517	1.58699	0.23202	0.08435	0.14033	0.14837	0.05674	0.56437	0.28896	0.03249
Bacteria;;;Firmicutes;;Clostridia;;Clostridiales;;Ruminococcaceae;;EF405402_g;EF604612_s	EF604612_s	>89%	>89%	>89%	0.02851	0.18118	0.28946	0.2885	0.35981	0.18508	0.14655	0.92822	0.13195	0.44362	0.06155	0.52703	0.26587	0.16181	0.2069	0.09906	0.14381	0.01054	1.70383	1.80974	1.56052	0.53326	1.70623	0.39716	0.24691	0.80495	0.48733
Bacteria;;;Firmicutes;;Clostridia;;Clostridiales;;Ruminococcaceae;;EF405402_g;EU622676_s	EU622676_s	>89%	>89%	>89%	0.08553	0.03624	0.13508	0.12364	0.13326	0.07403	0.55955	0.39191	0.09896	0.25878	0.1231	0.39102	0.36557	0.6877	0.22989	0.19812	0.12583	2.77251	0.38945	0.27842	0.25306	0.72972	0.66766	0.39716	0.74074	1.31063	0.45484
Bacteria;;;Firmicutes;;Clostridia;;Clostridiales;;Ruminococcaceae;;Oscillibacter;4P001162_s	4P001162_s	>89%	>89%	>89%	0.04277	0.14495	0.15438	0.09617	0.21322	0.01851	0.09326	0.26815	0	0.18484	0.06155	0.10201	1.42905	0.16181	0.02299	0.69341	0.14381	0	0.01947	0.32483	1.22311	0.22453	1.00148	0.48227	0.28219	0.81527	0.09747
Bacteria;;;Firmicutes;;Clostridia;;Clostridiales;;Ruminococcaceae;;Ruminococcaceae_uc;Ruminococcaceae_uc_s	Ruminococcaceae_uc_s	>89%	>89%	>89%	3.27869	2.23457	3.60865	3.06361	2.90512	1.48066	2.02505	4.0429	3.08428	1.2939	1.81566	3.99524	3.98804	2.24515	1.08046	0.79247	3.73899	0.79064	1.80119	1.62413	0.84353	0.84199	1.89169	1.50355	3.20988	3.21981	2.17674
Bacteria;;;Firmicutes;;Erysipelotrichi;;Erysipelotrichales;;Erysipelotrichaceae;;EF603943_g;EF603943_s	EF603943_s	>89%	>89%	>89%	0.32787	1.07501	4.80509	0.05495	0.27985	0.03702	2.53131	0.02063	0.39584	0.99815	0.84628	1.02006	1.32935	0.20227	0.06897	0.39624	0.30559	0.73793	0.73995	0.09281	1.51835	0.39293	1.81751	0.05674	0.5291	1.26935	1.46199

## Sheet: Core microbiota in 78% of mice
Taxonomy	Name	Species present in % ND mice	Species present in % HFD mice	Species present in % Probiotic mice	ND1	ND2	ND3	ND4	ND5	ND6	ND7	ND8	ND9	HFD1	HFD2	HFD3	HFD4	HFD5	HFD6	HFD7	HFD8	HFD9	Probiotic1	Probiotic2	Probiotic3	Probiotic4	Probiotic5	Probiotic6	Probiotic7	Probiotic8	Probiotic9
Bacteria;;;Bacteroidetes;;Bacteroidia;;Bacteroidales;;EF602759_f;;EF602759_f_uc;EF602759_f_uc_s	EF602759_f_uc_s	>78%	>78%	>78%	12.288	0.80928	14.0293	21.6239	11.3539	11.2345	11.3642	3.54785	0.97312	0.07394	1.27712	1.97212	10.4021	0.10113	0.64368	0	14.147	0.16867	5.62749	9.14153	0.25306	9.31799	6.78783	0.34043	8.50088	7.45098	10.6888
Bacteria;;;Bacteroidetes;;Bacteroidia;;Bacteroidales;;EF602759_f;;EF602759_g;EF406721_s	EF406721_s	>78%	>78%	>78%	3.86315	20.7513	30.3165	8.9298	6.98294	4.68258	10.5649	8.91089	17.9284	17.1165	7.01646	3.85923	4.37022	18.2646	2.89655	11.0946	4.20636	2.43517	25.0706	20.1856	26.7819	10.3284	9.05045	12.6525	10.1235	11.1662	9.32424
Bacteria;;;Bacteroidetes;;Bacteroidia;;Bacteroidales;;EF602759_f;;EF602759_g;EF602759_g_uc	EF602759_g_uc	>78%	>78%	>78%	1.09765	0.35028	1.11926	1.34634	0.49307	1.20304	0.37303	0.20627	0.18143	0	0.41545	0.034	0.41542	0.14159	0.5977	0.14859	0.46737	0.05271	10.8461	0.23202	0.29523	0	0	0.19858	0.07055	0.37152	0.06498
Bacteria;;;Firmicutes;;Clostridia;;Clostridiales;;Clostridiaceae;;Clostridium;Clostridium disporicum	Clostridium disporicum	>78%	>78%	>78%	0.44191	0.21742	0.88769	0.53579	0.14659	0.20359	0.46629	0	0.5113	0.07394	0.36929	0.39102	0.13293	0	0.2069	0.39624	0.03595	0.07379	0.00974	0.09281	0.12653	0.22453	0	0	0.03527	0.2064	0.12995
Bacteria;;;Firmicutes;;Clostridia;;Clostridiales;;Clostridiales_uc;;Clostridiales_uc_g;Clostridiales_uc_s	Clostridiales_uc_s	>78%	>78%	>78%	13.5282	6.71579	4.24547	5.89367	7.6226	6.18175	8.33999	5.40429	8.49414	3.47505	1.20018	3.80823	4.00465	3.80259	1.17241	3.21942	5.14111	1.41261	1.44095	3.20186	1.72923	1.12265	1.55786	0.73759	1.55203	2.86894	1.49448
Bacteria;;;Firmicutes;;Clostridia;;Clostridiales;;Lachnospiraceae;;Clostridium_g12;Clostridium_g12_uc	Clostridium_g12_uc	>78%	>78%	>78%	0.09979	0.30197	0.11579	0.27476	0.06663	0.27762	0.31974	0.08251	0.19792	0.07394	0.16926	0.068	0	0.04045	0.02299	0.04953	0.10786	0.18975	0.05842	0.0464	0.04218	0.11226	0.03709	0.05674	0.03527	0.08256	0.22742
Bacteria;;;Firmicutes;;Clostridia;;Clostridiales;;Lachnospiraceae;;Clostridium_g12;DQ789119_s	DQ789119_s	>78%	>78%	>78%	0.05702	0.09663	0.07719	0.23355	0.10661	0.33315	0.57288	0.10314	0.08247	0.40665	0.10771	0.017	0.03323	0.04045	0.02299	0	0.12583	0.1265	0.03894	0.23202	0.04218	0.1684	0.11128	0.14184	0.17637	0.09288	0.2924
Bacteria;;;Firmicutes;;Clostridia;;Clostridiales;;Lachnospiraceae;;Clostridium_g7;EF603866_s	EF603866_s	>78%	>78%	>78%	0.38489	0.77304	0.23157	0.56326	0.39979	0.46271	0.19984	0.47442	0	0.07394	0.09232	0.13601	0.2991	0.46521	0.13793	0.69341	0.34154	0.48493	0.18499	1.2529	0.63264	0.50519	0.77893	0.34043	1.02293	0.18576	0.90968
Bacteria;;;Firmicutes;;Clostridia;;Clostridiales;;Lachnospiraceae;;Clostridium_g9;Clostridium_g9_uc	Clostridium_g9_uc	>78%	>78%	>78%	0.04277	0.14495	0.17368	0.35719	0.34648	0.46271	0.38636	0.30941	0.19792	0.07394	0.10771	0.44203	0.28249	0.12136	0.13793	0.24765	0.34154	0.03163	0.19472	0.09281	0	0.05613	0.03709	0.11348	0.07055	0.34056	0.12995
Bacteria;;;Firmicutes;;Clostridia;;Clostridiales;;Lachnospiraceae;;Clostridium_g9;EF604629_s	EF604629_s	>78%	>78%	>78%	0.24234	0.37444	0.55963	0.71438	0.47974	0.96243	0.69278	0.49505	0.01649	0.5915	0.09232	0.61204	0.68129	0.42476	0.09195	1.13918	0.4494	0.76956	0.29208	0.18561	0.04218	0.28066	0.29674	0.53901	0.21164	0.34056	0.48733
Bacteria;;;Firmicutes;;Clostridia;;Clostridiales;;Lachnospiraceae;;EF098132_g;EF098132_g_uc	EF098132_g_uc	>78%	>78%	>78%	0.08553	0.07247	0.25087	0.41214	1.33262	1.14751	0.1199	1.85644	0.46182	0.25878	0.93861	1.58109	1.24626	0.28317	0.18391	0.19812	2.10318	0.7801	0.09736	0.23202	0.04218	0.02807	0.4451	0.17021	0	0.1032	0.2924
Bacteria;;;Firmicutes;;Clostridia;;Clostridiales;;Lachnospiraceae;;EF098132_g;EF098132_s	EF098132_s	>78%	>78%	>78%	0	0.35028	0.17368	0.87924	4.17111	0.18508	0.46629	7.71452	0	16.7098	5.29312	29.8028	12.5623	12.9854	10.5287	29.1233	21.2475	3.96374	13.5722	5.56845	0.04218	10.9178	20.5861	15.2624	15.3086	1.31063	17.6413
Bacteria;;;Firmicutes;;Clostridia;;Clostridiales;;Lachnospiraceae;;EF406589_g;EF406589_g_uc	EF406589_g_uc	>78%	>78%	>78%	0.25659	0.76096	0.69471	0.96167	1.03945	0.59226	0.49294	1.40264	0.84117	0.48059	0.41545	0.40802	0.23264	1.07201	0.2069	0.59435	0.28761	0.50601	0.81784	2.96984	0.50612	0.61746	0.18546	0.14184	0.84656	0.62951	0.38986
Bacteria;;;Firmicutes;;Clostridia;;Clostridiales;;Lachnospiraceae;;EF406589_g;EF406589_s	EF406589_s	>78%	>78%	>78%	0.08553	0.1691	0.05789	0.10991	0.22655	0.01851	0.47962	0.33003	0.21442	0.25878	0.07693	0.28902	0.08308	0.3843	0.09195	0.34671	0.23369	0.07379	0.23367	0.74246	0.16871	0.19646	0.03709	0	0.21164	0.258	0.12995
Bacteria;;;Firmicutes;;Clostridia;;Clostridiales;;Lachnospiraceae;;EF406849_g;EF406849_g_uc	EF406849_g_uc	>78%	>78%	>78%	0.08553	0.10871	0	0.15112	0.09328	0.01851	0.21316	0.08251	0.18143	0.03697	0.06155	0.18701	0.16617	0.18204	0.04598	0.19812	0.12583	0.17921	0.22393	0.0464	0.16871	0.19646	0.59347	0.19858	0.24691	0.40248	0.2924
Bacteria;;;Firmicutes;;Clostridia;;Clostridiales;;Lachnospiraceae;;EU006213_g;AY994023_s	AY994023_s	>78%	>78%	>78%	0.39914	1.25619	0.86839	0	0.37313	0.55525	0.43965	1.15512	0.46182	4.02957	1.35405	1.27508	1.26288	0.86974	0.89655	0	0.70106	2.87793	0	1.99536	3.24757	0.02807	0.63056	0.62411	1.51675	0.07224	2.66407
Bacteria;;;Firmicutes;;Clostridia;;Clostridiales;;Lachnospiraceae;;EU006213_g;EU006213_g_uc	EU006213_g_uc	>78%	>78%	>78%	0.22808	0.3986	0.15438	0.01374	0.13326	0.14807	0.03997	0.41254	0.41234	0.11091	0.16926	0.30602	0.54835	0.06068	0.13793	0	0.41345	0.27409	0	0.0464	0.04218	0	0.07418	0.02837	0.10582	0.02064	0.19493
Bacteria;;;Firmicutes;;Clostridia;;Clostridiales;;Lachnospiraceae;;EU454963_g;EF604623_s	EF604623_s	>78%	>78%	>78%	0.02851	0.32613	0.44384	0.04121	0.3065	0.11105	0.13323	0.16502	0.01649	0.29575	0.10771	0.017	0.11632	0.06068	0.06897	0.49529	0.01798	0	0.94441	0.13921	0.29523	0.22453	0.25964	0.02837	0.38801	0.54696	0.22742
Bacteria;;;Firmicutes;;Clostridia;;Clostridiales;;Lachnospiraceae;;EU511797_g;EU511797_g_uc	EU511797_g_uc	>78%	>78%	>78%	0.05702	0.07247	0.17368	0.13738	0.85288	1.07348	0.09326	1.01073	0.4948	0.22181	0.72319	1.41108	0.91392	0.22249	0.32184	0	1.02463	0.24246	0.05842	0.18561	0	0	0.37092	0.14184	0.03527	0.03096	0.03249
Bacteria;;;Firmicutes;;Clostridia;;Clostridiales;;Lachnospiraceae;;EU511797_g;EU511797_s	EU511797_s	>78%	>78%	>78%	0.01426	0.15702	0.09649	0.38467	2.62527	0.09254	0.23981	4.24917	0	11.0166	2.66195	18.0721	7.95945	7.44337	6.04598	18.3754	12.7629	1.77103	6.45507	5.33643	0.12653	5.19225	10.6083	8.22695	8.00705	0.39216	6.20533
Bacteria;;;Firmicutes;;Clostridia;;Clostridiales;;Lachnospiraceae;;Lachnospiraceae_uc;Lachnospiraceae_uc_s	Lachnospiraceae_uc_s	>78%	>78%	>78%	1.85317	3.78065	3.85951	5.66012	8.23561	4.0348	4.71623	9.07591	7.43856	4.62107	3.0774	6.7154	5.20106	5.13754	1.26437	8.37048	7.99928	2.37192	2.16143	4.91879	2.3197	2.0769	4.89614	1.30496	3.10406	5.20124	2.04678
Bacteria;;;Firmicutes;;Clostridia;;Clostridiales;;Mogibacterium_f;;EF604613_g;EF604613_s	EF604613_s	>78%	>78%	>78%	0.05702	0.24158	0.19298	0.41214	0.02665	0.11105	0.2931	0.02063	0.52779	0.03697	0.07693	0.051	0.0997	0.14159	0.11494	0.14859	0.23369	0.02108	0.19472	1.16009	0.08435	0.70166	0.14837	0.56738	0.77601	0.5676	0.55231
Bacteria;;;Firmicutes;;Clostridia;;Clostridiales;;Ruminococcaceae;;ADDX_g;ADDX_g_uc	ADDX_g_uc	>78%	>78%	>78%	0.05702	0.26573	0.23157	0.27476	0.42644	0.4442	0.35971	1.05198	0.39584	1.47874	0.92322	1.30908	0.63144	1.05178	0.85057	0.74294	0.71904	0.03163	0.57443	0.74246	0.12653	0.92619	0.85312	0.17021	0.88183	1.00103	0.64977
Bacteria;;;Firmicutes;;Clostridia;;Clostridiales;;Ruminococcaceae;;ADDX_g;EU760454_s	EU760454_s	>78%	>78%	>78%	0.04277	0.02416	0	0.04121	0.09328	0.01851	0.14655	0.70132	1.88026	0.96118	0.13848	0.34002	0.26587	0.62702	0.13793	0.24765	0.16178	0	0.42839	0.97448	0.67482	0.47713	0.14837	0.22695	0.35273	1.30031	0.2924
Bacteria;;;Firmicutes;;Clostridia;;Clostridiales;;Ruminococcaceae;;AY976335_g;AY976335_g_uc	AY976335_g_uc	>78%	>78%	>78%	0.01426	0.02416	0.0193	0.05495	0.01333	0.03702	0.02665	0.24752	0	0	0.01539	0.15301	0.13293	0.08091	0.06897	0.09906	0.10786	0	0.07789	0	0	0.05613	0.11128	0.02837	0.03527	0.02064	0.06498
Bacteria;;;Firmicutes;;Clostridia;;Clostridiales;;Ruminococcaceae;;DQ015059_g;DQ015059_g_uc	DQ015059_g_uc	>78%	>78%	>78%	0.08553	0.01208	0.13508	0.08243	0.03998	0.07403	0.27978	0.04125	0	0.07394	0.21542	0.17001	0.13293	0.22249	0.25287	0.34671	0.21571	0	0.13631	0	0.29523	0.11226	0.14837	0.14184	0.31746	0.39216	0.19493
Bacteria;;;Firmicutes;;Clostridia;;Clostridiales;;Ruminococcaceae;;DQ015059_g;DQ015059_s	DQ015059_s	>78%	>78%	>78%	0.04277	0.06039	0.13508	0.13738	0.07996	0.05552	0.07994	0.24752	0	0.22181	0.29235	0.35702	0.11632	0.28317	0.06897	0.29718	0.08988	0	0.39918	0.23202	0.80135	0.2526	0.33383	0.28369	0.74074	0.50568	0.5848
Bacteria;;;Firmicutes;;Clostridia;;Clostridiales;;Ruminococcaceae;;DQ905034_g;4P001196_s	4P001196_s	>78%	>78%	>78%	0.47042	2.1621	1.79467	2.87127	3.06503	2.72071	1.57208	9.67409	3.99142	0	2.86198	5.55933	6.64673	5.52184	2.89655	6.33977	3.52328	6.82058	0	2.73782	5.01898	0	11.1276	0.79433	2.71605	18.7513	4.02859
Bacteria;;;Firmicutes;;Clostridia;;Clostridiales;;Ruminococcaceae;;DQ905034_g;DQ905034_g_uc	DQ905034_g_uc	>78%	>78%	>78%	0.47042	0.70057	0.61752	0.71438	1.0661	0.46271	0.35971	1.40264	0.62675	0.25878	0.43084	0.81605	0.84746	0.95065	0.57471	0	1.33022	0.23192	0.09736	0.41763	0.12653	0.44906	1.48368	0.08511	0.35273	1.02167	0.19493
Bacteria;;;Firmicutes;;Clostridia;;Clostridiales;;Ruminococcaceae;;DQ905034_g;EU455859_s	EU455859_s	>78%	>78%	>78%	0.18532	0.64017	0.32806	0.49457	0.13326	0.57376	0.1199	0.4538	0	0.62847	0.29235	0.35702	0.48189	1.13269	0	0.842	0.43142	0.01054	0.40892	0.27842	0.04218	0.53326	0.9273	0.11348	0.74074	1.02167	0.42235
Bacteria;;;Firmicutes;;Clostridia;;Clostridiales;;Ruminococcaceae;;DQ905034_g;EU510517_s	EU510517_s	>78%	>78%	>78%	0.02851	0.02416	0.61752	0.93419	0.26652	0.01851	0.65281	1.01073	0.89065	1.25693	0.16926	0.83305	0.23264	0.34385	0.87356	0.09906	0.03595	0	1.67462	0.41763	1.05441	2.80662	0.03709	0.14184	0.77601	0.48504	0.81222
Bacteria;;;Firmicutes;;Clostridia;;Clostridiales;;Ruminococcaceae;;EF098516_g;EF098516_g_uc	EF098516_g_uc	>78%	>78%	>78%	0.01426	0.06039	0.07719	0	0.15991	0	0.27978	1.15512	1.07208	1.66359	0.63087	0.017	0.16617	0.12136	0	0.04953	0.16178	0	1.10018	0.27842	0.29523	0.72972	0.66766	0	0.42328	0.17544	0
Bacteria;;;Firmicutes;;Clostridia;;Clostridiales;;Ruminococcaceae;;EF098516_g;EF098516_s	EF098516_s	>78%	>78%	>78%	0.05702	0.27781	0.07719	0	0.29318	0	0.51958	1.01073	2.11117	0	0.13848	0.66304	0.33234	0.52589	0.04598	0.14859	0.39547	0.01054	0.03894	0.23202	1.64488	0.39293	0.25964	0.11348	1.37566	4.94324	0.19493
Bacteria;;;Firmicutes;;Clostridia;;Clostridiales;;Ruminococcaceae;;EF405402_g;EF405402_g_uc	EF405402_g_uc	>78%	>78%	>78%	0.08553	0.3986	0.15438	0.12364	0.27985	0.03702	0.13323	0.33003	0.01649	0.14787	0.06155	0.17001	0.13293	0.16181	0.09195	0.04953	0.10786	0.29517	1.58699	0.23202	0.08435	0.14033	0.14837	0.05674	0.56437	0.28896	0.03249
Bacteria;;;Firmicutes;;Clostridia;;Clostridiales;;Ruminococcaceae;;EF405402_g;EF604612_s	EF604612_s	>78%	>78%	>78%	0.02851	0.18118	0.28946	0.2885	0.35981	0.18508	0.14655	0.92822	0.13195	0.44362	0.06155	0.52703	0.26587	0.16181	0.2069	0.09906	0.14381	0.01054	1.70383	1.80974	1.56052	0.53326	1.70623	0.39716	0.24691	0.80495	0.48733
Bacteria;;;Firmicutes;;Clostridia;;Clostridiales;;Ruminococcaceae;;EF405402_g;EU622676_s	EU622676_s	>78%	>78%	>78%	0.08553	0.03624	0.13508	0.12364	0.13326	0.07403	0.55955	0.39191	0.09896	0.25878	0.1231	0.39102	0.36557	0.6877	0.22989	0.19812	0.12583	2.77251	0.38945	0.27842	0.25306	0.72972	0.66766	0.39716	0.74074	1.31063	0.45484
Bacteria;;;Firmicutes;;Clostridia;;Clostridiales;;Ruminococcaceae;;EU508225_g;EU508225_g_uc	EU508225_g_uc	>78%	>78%	>78%	0.04277	0.2295	0.15438	0.21981	0.27985	0.09254	0.06661	0.88696	0	0.22181	0.18464	0.10201	0	0.10113	0.04598	0.19812	0.12583	0	0.96388	0.46404	0.16871	0.42099	0.14837	0.19858	0.28219	0.1032	0.61728
Bacteria;;;Firmicutes;;Clostridia;;Clostridiales;;Ruminococcaceae;;EU508225_g;EU508225_s	EU508225_s	>78%	>78%	>78%	0.09979	0.61602	0	0.71438	0.15991	0.29613	0.15987	0.35066	0	0.7024	0.41545	0.068	0.06647	0.40453	0.16092	0.49529	0.0719	0	1.94723	0.41763	1.30747	0.67359	0.11128	0.65248	1.44621	0.28896	1.88434
Bacteria;;;Firmicutes;;Clostridia;;Clostridiales;;Ruminococcaceae;;Oscillibacter;4P001160_s	4P001160_s	>78%	>78%	>78%	0.04277	0.01208	0.0386	0.05495	0.07996	0.09254	0.06661	0	0	0.11091	0.40006	0.39102	0.64806	0.3843	0.18391	0.49529	0.21571	0.35842	0.68153	1.2993	0.97005	0.30873	0.55638	0.4539	0.63492	0.60888	0.38986
Bacteria;;;Firmicutes;;Clostridia;;Clostridiales;;Ruminococcaceae;;Oscillibacter;4P001162_s	4P001162_s	>78%	>78%	>78%	0.04277	0.14495	0.15438	0.09617	0.21322	0.01851	0.09326	0.26815	0	0.18484	0.06155	0.10201	1.42905	0.16181	0.02299	0.69341	0.14381	0	0.01947	0.32483	1.22311	0.22453	1.00148	0.48227	0.28219	0.81527	0.09747
Bacteria;;;Firmicutes;;Clostridia;;Clostridiales;;Ruminococcaceae;;Oscillibacter;EF406480_s	EF406480_s	>78%	>78%	>78%	0.02851	0.24158	0.0193	0.01374	0.07996	0.01851	0.10658	0.28878	0.31338	0.11091	0.07693	0.08501	0.14955	0.16181	0.04598	0.14859	0	0	0.22393	0.13921	0.08435	0.19646	0.22255	0.02837	0.10582	0.33024	0.12995
Bacteria;;;Firmicutes;;Clostridia;;Clostridiales;;Ruminococcaceae;;Ruminococcaceae_uc;Ruminococcaceae_uc_s	Ruminococcaceae_uc_s	>78%	>78%	>78%	3.27869	2.23457	3.60865	3.06361	2.90512	1.48066	2.02505	4.0429	3.08428	1.2939	1.81566	3.99524	3.98804	2.24515	1.08046	0.79247	3.73899	0.79064	1.80119	1.62413	0.84353	0.84199	1.89169	1.50355	3.20988	3.21981	2.17674
Bacteria;;;Firmicutes;;Erysipelotrichi;;Erysipelotrichales;;Erysipelotrichaceae;;EF603943_g;EF603943_s	EF603943_s	>78%	>78%	>78%	0.32787	1.07501	4.80509	0.05495	0.27985	0.03702	2.53131	0.02063	0.39584	0.99815	0.84628	1.02006	1.32935	0.20227	0.06897	0.39624	0.30559	0.73793	0.73995	0.09281	1.51835	0.39293	1.81751	0.05674	0.5291	1.26935	1.46199

## Sheet: Core microbiota in 67% of mice
Taxonomy	Name	Species present in % ND mice	Species present in % HFD mice	Species present in % Probiotic mice	ND1	ND2	ND3	ND4	ND5	ND6	ND7	ND8	ND9	HFD1	HFD2	HFD3	HFD4	HFD5	HFD6	HFD7	HFD8	HFD9	Probiotic1	Probiotic2	Probiotic3	Probiotic4	Probiotic5	Probiotic6	Probiotic7	Probiotic8	Probiotic9
Bacteria;;;Bacteroidetes;;Bacteroidia;;Bacteroidales;;Bacteroidales_uc;;Bacteroidales_uc_g;Bacteroidales_uc_s	Bacteroidales_uc_s	>67%	>67%	>67%	1.35424	0.1691	0.75261	1.12653	1.58582	1.27707	0.83933	0.4538	0.16493	0	0.26158	0.20401	0.66467	0	0.11494	0	0.4494	0.03163	0.09736	0.0464	0	0.02807	0.03709	0	0.03527	0.13416	0.06498
Bacteria;;;Bacteroidetes;;Bacteroidia;;Bacteroidales;;EF602759_f;;EF602759_f_uc;EF602759_f_uc_s	EF602759_f_uc_s	>67%	>67%	>67%	12.288	0.80928	14.0293	21.6239	11.3539	11.2345	11.3642	3.54785	0.97312	0.07394	1.27712	1.97212	10.4021	0.10113	0.64368	0	14.147	0.16867	5.62749	9.14153	0.25306	9.31799	6.78783	0.34043	8.50088	7.45098	10.6888
Bacteria;;;Bacteroidetes;;Bacteroidia;;Bacteroidales;;EF602759_f;;EF602759_g;EF406610_s	EF406610_s	>67%	>67%	>67%	0.01426	0.18118	0.13508	0.08243	0.06663	1.05497	0.03997	0.10314	0.18143	4.06654	0.01539	0	0.03323	0.06068	0.02299	0	1.4201	0	0.01947	0.09281	5.60945	0.02807	2.52226	0	0	0.01032	2.11176
Bacteria;;;Bacteroidetes;;Bacteroidia;;Bacteroidales;;EF602759_f;;EF602759_g;EF406721_s	EF406721_s	>67%	>67%	>67%	3.86315	20.7513	30.3165	8.9298	6.98294	4.68258	10.5649	8.91089	17.9284	17.1165	7.01646	3.85923	4.37022	18.2646	2.89655	11.0946	4.20636	2.43517	25.0706	20.1856	26.7819	10.3284	9.05045	12.6525	10.1235	11.1662	9.32424
Bacteria;;;Bacteroidetes;;Bacteroidia;;Bacteroidales;;EF602759_f;;EF602759_g;EF602759_g_uc	EF602759_g_uc	>67%	>67%	>67%	1.09765	0.35028	1.11926	1.34634	0.49307	1.20304	0.37303	0.20627	0.18143	0	0.41545	0.034	0.41542	0.14159	0.5977	0.14859	0.46737	0.05271	10.8461	0.23202	0.29523	0	0	0.19858	0.07055	0.37152	0.06498
Bacteria;;;Firmicutes;;Clostridia;;Clostridiales;;Clostridiaceae;;Clostridium;Clostridium disporicum	Clostridium disporicum	>67%	>67%	>67%	0.44191	0.21742	0.88769	0.53579	0.14659	0.20359	0.46629	0	0.5113	0.07394	0.36929	0.39102	0.13293	0	0.2069	0.39624	0.03595	0.07379	0.00974	0.09281	0.12653	0.22453	0	0	0.03527	0.2064	0.12995
Bacteria;;;Firmicutes;;Clostridia;;Clostridiales;;Clostridiales_uc;;Clostridiales_uc_g;Clostridiales_uc_s	Clostridiales_uc_s	>67%	>67%	>67%	13.5282	6.71579	4.24547	5.89367	7.6226	6.18175	8.33999	5.40429	8.49414	3.47505	1.20018	3.80823	4.00465	3.80259	1.17241	3.21942	5.14111	1.41261	1.44095	3.20186	1.72923	1.12265	1.55786	0.73759	1.55203	2.86894	1.49448
Bacteria;;;Firmicutes;;Clostridia;;Clostridiales;;Lachnospiraceae;;Anaerostipes;Anaerostipes_uc	Anaerostipes_uc	>67%	>67%	>67%	0.01426	0.01208	0.0193	0.08243	0.17324	0	0.02665	0.06188	0	0	0.04616	0.10201	0.11632	0.14159	0	0.09906	0.01798	0	0.07789	0.13921	0	0.02807	0.07418	0.02837	0.17637	0.1548	0.09747
Bacteria;;;Firmicutes;;Clostridia;;Clostridiales;;Lachnospiraceae;;Clostridium_g12;Clostridium_g12_uc	Clostridium_g12_uc	>67%	>67%	>67%	0.09979	0.30197	0.11579	0.27476	0.06663	0.27762	0.31974	0.08251	0.19792	0.07394	0.16926	0.068	0	0.04045	0.02299	0.04953	0.10786	0.18975	0.05842	0.0464	0.04218	0.11226	0.03709	0.05674	0.03527	0.08256	0.22742
Bacteria;;;Firmicutes;;Clostridia;;Clostridiales;;Lachnospiraceae;;Clostridium_g12;DQ789119_s	DQ789119_s	>67%	>67%	>67%	0.05702	0.09663	0.07719	0.23355	0.10661	0.33315	0.57288	0.10314	0.08247	0.40665	0.10771	0.017	0.03323	0.04045	0.02299	0	0.12583	0.1265	0.03894	0.23202	0.04218	0.1684	0.11128	0.14184	0.17637	0.09288	0.2924
Bacteria;;;Firmicutes;;Clostridia;;Clostridiales;;Lachnospiraceae;;Clostridium_g7;EF603866_s	EF603866_s	>67%	>67%	>67%	0.38489	0.77304	0.23157	0.56326	0.39979	0.46271	0.19984	0.47442	0	0.07394	0.09232	0.13601	0.2991	0.46521	0.13793	0.69341	0.34154	0.48493	0.18499	1.2529	0.63264	0.50519	0.77893	0.34043	1.02293	0.18576	0.90968
Bacteria;;;Firmicutes;;Clostridia;;Clostridiales;;Lachnospiraceae;;Clostridium_g9;Clostridium_g9_uc	Clostridium_g9_uc	>67%	>67%	>67%	0.04277	0.14495	0.17368	0.35719	0.34648	0.46271	0.38636	0.30941	0.19792	0.07394	0.10771	0.44203	0.28249	0.12136	0.13793	0.24765	0.34154	0.03163	0.19472	0.09281	0	0.05613	0.03709	0.11348	0.07055	0.34056	0.12995
Bacteria;;;Firmicutes;;Clostridia;;Clostridiales;;Lachnospiraceae;;Clostridium_g9;EF604629_s	EF604629_s	>67%	>67%	>67%	0.24234	0.37444	0.55963	0.71438	0.47974	0.96243	0.69278	0.49505	0.01649	0.5915	0.09232	0.61204	0.68129	0.42476	0.09195	1.13918	0.4494	0.76956	0.29208	0.18561	0.04218	0.28066	0.29674	0.53901	0.21164	0.34056	0.48733
Bacteria;;;Firmicutes;;Clostridia;;Clostridiales;;Lachnospiraceae;;EF098132_g;EF098132_g_uc	EF098132_g_uc	>67%	>67%	>67%	0.08553	0.07247	0.25087	0.41214	1.33262	1.14751	0.1199	1.85644	0.46182	0.25878	0.93861	1.58109	1.24626	0.28317	0.18391	0.19812	2.10318	0.7801	0.09736	0.23202	0.04218	0.02807	0.4451	0.17021	0	0.1032	0.2924
Bacteria;;;Firmicutes;;Clostridia;;Clostridiales;;Lachnospiraceae;;EF098132_g;EF098132_s	EF098132_s	>67%	>67%	>67%	0	0.35028	0.17368	0.87924	4.17111	0.18508	0.46629	7.71452	0	16.7098	5.29312	29.8028	12.5623	12.9854	10.5287	29.1233	21.2475	3.96374	13.5722	5.56845	0.04218	10.9178	20.5861	15.2624	15.3086	1.31063	17.6413
Bacteria;;;Firmicutes;;Clostridia;;Clostridiales;;Lachnospiraceae;;EF406575_g;EF406575_g_uc	EF406575_g_uc	>67%	>67%	>67%	0	0	0.07719	0.01374	0.11994	0.01851	0	0.10314	0.04948	0.07394	0.01539	0.017	0	0.06068	0.06897	0	0.03595	0	0.05842	0.09281	0	0.0842	0	0	0.14109	0.03096	0.06498
Bacteria;;;Firmicutes;;Clostridia;;Clostridiales;;Lachnospiraceae;;EF406589_g;EF406589_g_uc	EF406589_g_uc	>67%	>67%	>67%	0.25659	0.76096	0.69471	0.96167	1.03945	0.59226	0.49294	1.40264	0.84117	0.48059	0.41545	0.40802	0.23264	1.07201	0.2069	0.59435	0.28761	0.50601	0.81784	2.96984	0.50612	0.61746	0.18546	0.14184	0.84656	0.62951	0.38986
Bacteria;;;Firmicutes;;Clostridia;;Clostridiales;;Lachnospiraceae;;EF406589_g;EF406589_s	EF406589_s	>67%	>67%	>67%	0.08553	0.1691	0.05789	0.10991	0.22655	0.01851	0.47962	0.33003	0.21442	0.25878	0.07693	0.28902	0.08308	0.3843	0.09195	0.34671	0.23369	0.07379	0.23367	0.74246	0.16871	0.19646	0.03709	0	0.21164	0.258	0.12995
Bacteria;;;Firmicutes;;Clostridia;;Clostridiales;;Lachnospiraceae;;EF406849_g;EF406849_g_uc	EF406849_g_uc	>67%	>67%	>67%	0.08553	0.10871	0	0.15112	0.09328	0.01851	0.21316	0.08251	0.18143	0.03697	0.06155	0.18701	0.16617	0.18204	0.04598	0.19812	0.12583	0.17921	0.22393	0.0464	0.16871	0.19646	0.59347	0.19858	0.24691	0.40248	0.2924
Bacteria;;;Firmicutes;;Clostridia;;Clostridiales;;Lachnospiraceae;;EF604634_g;EF604634_s	EF604634_s	>67%	>67%	>67%	0.02851	0.08455	0.09649	0.30224	0.03998	0.11105	0.10658	0.10314	0.79169	0.11091	0.1231	0.034	0.01662	0.02023	0.04598	0	0.10786	0	0.12657	0.0464	0	0.05613	0	0	0.17637	0.09288	0.06498
Bacteria;;;Firmicutes;;Clostridia;;Clostridiales;;Lachnospiraceae;;EU006213_g;AY994023_s	AY994023_s	>67%	>67%	>67%	0.39914	1.25619	0.86839	0	0.37313	0.55525	0.43965	1.15512	0.46182	4.02957	1.35405	1.27508	1.26288	0.86974	0.89655	0	0.70106	2.87793	0	1.99536	3.24757	0.02807	0.63056	0.62411	1.51675	0.07224	2.66407
Bacteria;;;Firmicutes;;Clostridia;;Clostridiales;;Lachnospiraceae;;EU006213_g;EU006213_g_uc	EU006213_g_uc	>67%	>67%	>67%	0.22808	0.3986	0.15438	0.01374	0.13326	0.14807	0.03997	0.41254	0.41234	0.11091	0.16926	0.30602	0.54835	0.06068	0.13793	0	0.41345	0.27409	0	0.0464	0.04218	0	0.07418	0.02837	0.10582	0.02064	0.19493
Bacteria;;;Firmicutes;;Clostridia;;Clostridiales;;Lachnospiraceae;;EU454963_g;EF604623_s	EF604623_s	>67%	>67%	>67%	0.02851	0.32613	0.44384	0.04121	0.3065	0.11105	0.13323	0.16502	0.01649	0.29575	0.10771	0.017	0.11632	0.06068	0.06897	0.49529	0.01798	0	0.94441	0.13921	0.29523	0.22453	0.25964	0.02837	0.38801	0.54696	0.22742
Bacteria;;;Firmicutes;;Clostridia;;Clostridiales;;Lachnospiraceae;;EU505351_g;EU505351_s	EU505351_s	>67%	>67%	>67%	0	0.21742	0.15438	0.04121	0	0.03702	0	0.02063	0.61026	0	0.04616	0.034	0	0.42476	0.18391	0.34671	0.23369	0.42167	0.15578	0	0.46394	0.95425	0.22255	0.02837	0.91711	0.38184	0.03249
Bacteria;;;Firmicutes;;Clostridia;;Clostridiales;;Lachnospiraceae;;EU511797_g;EU511797_g_uc	EU511797_g_uc	>67%	>67%	>67%	0.05702	0.07247	0.17368	0.13738	0.85288	1.07348	0.09326	1.01073	0.4948	0.22181	0.72319	1.41108	0.91392	0.22249	0.32184	0	1.02463	0.24246	0.05842	0.18561	0	0	0.37092	0.14184	0.03527	0.03096	0.03249
Bacteria;;;Firmicutes;;Clostridia;;Clostridiales;;Lachnospiraceae;;EU511797_g;EU511797_s	EU511797_s	>67%	>67%	>67%	0.01426	0.15702	0.09649	0.38467	2.62527	0.09254	0.23981	4.24917	0	11.0166	2.66195	18.0721	7.95945	7.44337	6.04598	18.3754	12.7629	1.77103	6.45507	5.33643	0.12653	5.19225	10.6083	8.22695	8.00705	0.39216	6.20533
Bacteria;;;Firmicutes;;Clostridia;;Clostridiales;;Lachnospiraceae;;Lachnospiraceae_uc;Lachnospiraceae_uc_s	Lachnospiraceae_uc_s	>67%	>67%	>67%	1.85317	3.78065	3.85951	5.66012	8.23561	4.0348	4.71623	9.07591	7.43856	4.62107	3.0774	6.7154	5.20106	5.13754	1.26437	8.37048	7.99928	2.37192	2.16143	4.91879	2.3197	2.0769	4.89614	1.30496	3.10406	5.20124	2.04678
Bacteria;;;Firmicutes;;Clostridia;;Clostridiales;;Mogibacterium_f;;EF604613_g;EF604613_s	EF604613_s	>67%	>67%	>67%	0.05702	0.24158	0.19298	0.41214	0.02665	0.11105	0.2931	0.02063	0.52779	0.03697	0.07693	0.051	0.0997	0.14159	0.11494	0.14859	0.23369	0.02108	0.19472	1.16009	0.08435	0.70166	0.14837	0.56738	0.77601	0.5676	0.55231
Bacteria;;;Firmicutes;;Clostridia;;Clostridiales;;Ruminococcaceae;;4P000374_g;4P000374_s	4P000374_s	>67%	>67%	>67%	3.03635	0.06039	3.87881	1.00289	0.01333	0	0.01332	0.06188	0	6.54344	1.83105	3.24719	2.67531	10.4976	2.43678	3.07083	3.46935	2.98334	0	6.58933	14.5508	0	5.89763	13.2482	0.38801	0	11.1111
Bacteria;;;Firmicutes;;Clostridia;;Clostridiales;;Ruminococcaceae;;ADDX_g;ADDX_g_uc	ADDX_g_uc	>67%	>67%	>67%	0.05702	0.26573	0.23157	0.27476	0.42644	0.4442	0.35971	1.05198	0.39584	1.47874	0.92322	1.30908	0.63144	1.05178	0.85057	0.74294	0.71904	0.03163	0.57443	0.74246	0.12653	0.92619	0.85312	0.17021	0.88183	1.00103	0.64977
Bacteria;;;Firmicutes;;Clostridia;;Clostridiales;;Ruminococcaceae;;ADDX_g;EF405402_s	EF405402_s	>67%	>67%	>67%	0	0.03624	0.0386	0.01374	0.02665	0	0.13323	0.02063	0	0.07394	0.01539	0.11901	0.03323	0.04045	0	0	0	0.39005	0.03894	0	0	0.02807	0	0.02837	0.07055	0.13416	0.03249
Bacteria;;;Firmicutes;;Clostridia;;Clostridiales;;Ruminococcaceae;;ADDX_g;EU760454_s	EU760454_s	>67%	>67%	>67%	0.04277	0.02416	0	0.04121	0.09328	0.01851	0.14655	0.70132	1.88026	0.96118	0.13848	0.34002	0.26587	0.62702	0.13793	0.24765	0.16178	0	0.42839	0.97448	0.67482	0.47713	0.14837	0.22695	0.35273	1.30031	0.2924
Bacteria;;;Firmicutes;;Clostridia;;Clostridiales;;Ruminococcaceae;;Anaerotruncus;EU456238_s	EU456238_s	>67%	>67%	>67%	0.09979	0.02416	0.11579	0.05495	0	0.33315	0.14655	0.10314	0	0.18484	0.10771	0	0.01662	0.08091	0.04598	0	0.01798	0	0.03894	0.0464	0	0.50519	0.03709	0.02837	0.95238	0.31992	0.03249
Bacteria;;;Firmicutes;;Clostridia;;Clostridiales;;Ruminococcaceae;;AY976335_g;AY976335_g_uc	AY976335_g_uc	>67%	>67%	>67%	0.01426	0.02416	0.0193	0.05495	0.01333	0.03702	0.02665	0.24752	0	0	0.01539	0.15301	0.13293	0.08091	0.06897	0.09906	0.10786	0	0.07789	0	0	0.05613	0.11128	0.02837	0.03527	0.02064	0.06498
Bacteria;;;Firmicutes;;Clostridia;;Clostridiales;;Ruminococcaceae;;DQ015059_g;DQ015059_g_uc	DQ015059_g_uc	>67%	>67%	>67%	0.08553	0.01208	0.13508	0.08243	0.03998	0.07403	0.27978	0.04125	0	0.07394	0.21542	0.17001	0.13293	0.22249	0.25287	0.34671	0.21571	0	0.13631	0	0.29523	0.11226	0.14837	0.14184	0.31746	0.39216	0.19493
Bacteria;;;Firmicutes;;Clostridia;;Clostridiales;;Ruminococcaceae;;DQ015059_g;DQ015059_s	DQ015059_s	>67%	>67%	>67%	0.04277	0.06039	0.13508	0.13738	0.07996	0.05552	0.07994	0.24752	0	0.22181	0.29235	0.35702	0.11632	0.28317	0.06897	0.29718	0.08988	0	0.39918	0.23202	0.80135	0.2526	0.33383	0.28369	0.74074	0.50568	0.5848
Bacteria;;;Firmicutes;;Clostridia;;Clostridiales;;Ruminococcaceae;;DQ905034_g;4P001196_s	4P001196_s	>67%	>67%	>67%	0.47042	2.1621	1.79467	2.87127	3.06503	2.72071	1.57208	9.67409	3.99142	0	2.86198	5.55933	6.64673	5.52184	2.89655	6.33977	3.52328	6.82058	0	2.73782	5.01898	0	11.1276	0.79433	2.71605	18.7513	4.02859
Bacteria;;;Firmicutes;;Clostridia;;Clostridiales;;Ruminococcaceae;;DQ905034_g;DQ905034_g_uc	DQ905034_g_uc	>67%	>67%	>67%	0.47042	0.70057	0.61752	0.71438	1.0661	0.46271	0.35971	1.40264	0.62675	0.25878	0.43084	0.81605	0.84746	0.95065	0.57471	0	1.33022	0.23192	0.09736	0.41763	0.12653	0.44906	1.48368	0.08511	0.35273	1.02167	0.19493
Bacteria;;;Firmicutes;;Clostridia;;Clostridiales;;Ruminococcaceae;;DQ905034_g;EU455859_s	EU455859_s	>67%	>67%	>67%	0.18532	0.64017	0.32806	0.49457	0.13326	0.57376	0.1199	0.4538	0	0.62847	0.29235	0.35702	0.48189	1.13269	0	0.842	0.43142	0.01054	0.40892	0.27842	0.04218	0.53326	0.9273	0.11348	0.74074	1.02167	0.42235
Bacteria;;;Firmicutes;;Clostridia;;Clostridiales;;Ruminococcaceae;;DQ905034_g;EU510517_s	EU510517_s	>67%	>67%	>67%	0.02851	0.02416	0.61752	0.93419	0.26652	0.01851	0.65281	1.01073	0.89065	1.25693	0.16926	0.83305	0.23264	0.34385	0.87356	0.09906	0.03595	0	1.67462	0.41763	1.05441	2.80662	0.03709	0.14184	0.77601	0.48504	0.81222
Bacteria;;;Firmicutes;;Clostridia;;Clostridiales;;Ruminococcaceae;;EF098516_g;EF098516_g_uc	EF098516_g_uc	>67%	>67%	>67%	0.01426	0.06039	0.07719	0	0.15991	0	0.27978	1.15512	1.07208	1.66359	0.63087	0.017	0.16617	0.12136	0	0.04953	0.16178	0	1.10018	0.27842	0.29523	0.72972	0.66766	0	0.42328	0.17544	0
Bacteria;;;Firmicutes;;Clostridia;;Clostridiales;;Ruminococcaceae;;EF098516_g;EF098516_s	EF098516_s	>67%	>67%	>67%	0.05702	0.27781	0.07719	0	0.29318	0	0.51958	1.01073	2.11117	0	0.13848	0.66304	0.33234	0.52589	0.04598	0.14859	0.39547	0.01054	0.03894	0.23202	1.64488	0.39293	0.25964	0.11348	1.37566	4.94324	0.19493
Bacteria;;;Firmicutes;;Clostridia;;Clostridiales;;Ruminococcaceae;;EF405402_g;EF405402_g_uc	EF405402_g_uc	>67%	>67%	>67%	0.08553	0.3986	0.15438	0.12364	0.27985	0.03702	0.13323	0.33003	0.01649	0.14787	0.06155	0.17001	0.13293	0.16181	0.09195	0.04953	0.10786	0.29517	1.58699	0.23202	0.08435	0.14033	0.14837	0.05674	0.56437	0.28896	0.03249
Bacteria;;;Firmicutes;;Clostridia;;Clostridiales;;Ruminococcaceae;;EF405402_g;EF604612_s	EF604612_s	>67%	>67%	>67%	0.02851	0.18118	0.28946	0.2885	0.35981	0.18508	0.14655	0.92822	0.13195	0.44362	0.06155	0.52703	0.26587	0.16181	0.2069	0.09906	0.14381	0.01054	1.70383	1.80974	1.56052	0.53326	1.70623	0.39716	0.24691	0.80495	0.48733
Bacteria;;;Firmicutes;;Clostridia;;Clostridiales;;Ruminococcaceae;;EF405402_g;EU622676_s	EU622676_s	>67%	>67%	>67%	0.08553	0.03624	0.13508	0.12364	0.13326	0.07403	0.55955	0.39191	0.09896	0.25878	0.1231	0.39102	0.36557	0.6877	0.22989	0.19812	0.12583	2.77251	0.38945	0.27842	0.25306	0.72972	0.66766	0.39716	0.74074	1.31063	0.45484
Bacteria;;;Firmicutes;;Clostridia;;Clostridiales;;Ruminococcaceae;;EU508225_g;4P001451_s	4P001451_s	>67%	>67%	>67%	0.01426	0.03624	0.11579	0.1786	0.09328	0	0.06661	0.06188	0	0.14787	0.03077	0.10201	0.13293	0	0	0.04953	0.01798	0	0.36024	0.09281	0.12653	0.30873	0.03709	0.08511	0.49383	0.12384	0.32489
Bacteria;;;Firmicutes;;Clostridia;;Clostridiales;;Ruminococcaceae;;EU508225_g;EU508225_g_uc	EU508225_g_uc	>67%	>67%	>67%	0.04277	0.2295	0.15438	0.21981	0.27985	0.09254	0.06661	0.88696	0	0.22181	0.18464	0.10201	0	0.10113	0.04598	0.19812	0.12583	0	0.96388	0.46404	0.16871	0.42099	0.14837	0.19858	0.28219	0.1032	0.61728
Bacteria;;;Firmicutes;;Clostridia;;Clostridiales;;Ruminococcaceae;;EU508225_g;EU508225_s	EU508225_s	>67%	>67%	>67%	0.09979	0.61602	0	0.71438	0.15991	0.29613	0.15987	0.35066	0	0.7024	0.41545	0.068	0.06647	0.40453	0.16092	0.49529	0.0719	0	1.94723	0.41763	1.30747	0.67359	0.11128	0.65248	1.44621	0.28896	1.88434
Bacteria;;;Firmicutes;;Clostridia;;Clostridiales;;Ruminococcaceae;;Oscillibacter;4P001160_s	4P001160_s	>67%	>67%	>67%	0.04277	0.01208	0.0386	0.05495	0.07996	0.09254	0.06661	0	0	0.11091	0.40006	0.39102	0.64806	0.3843	0.18391	0.49529	0.21571	0.35842	0.68153	1.2993	0.97005	0.30873	0.55638	0.4539	0.63492	0.60888	0.38986
Bacteria;;;Firmicutes;;Clostridia;;Clostridiales;;Ruminococcaceae;;Oscillibacter;4P001162_s	4P001162_s	>67%	>67%	>67%	0.04277	0.14495	0.15438	0.09617	0.21322	0.01851	0.09326	0.26815	0	0.18484	0.06155	0.10201	1.42905	0.16181	0.02299	0.69341	0.14381	0	0.01947	0.32483	1.22311	0.22453	1.00148	0.48227	0.28219	0.81527	0.09747
Bacteria;;;Firmicutes;;Clostridia;;Clostridiales;;Ruminococcaceae;;Oscillibacter;EF406480_s	EF406480_s	>67%	>67%	>67%	0.02851	0.24158	0.0193	0.01374	0.07996	0.01851	0.10658	0.28878	0.31338	0.11091	0.07693	0.08501	0.14955	0.16181	0.04598	0.14859	0	0	0.22393	0.13921	0.08435	0.19646	0.22255	0.02837	0.10582	0.33024	0.12995
Bacteria;;;Firmicutes;;Clostridia;;Clostridiales;;Ruminococcaceae;;Oscillibacter;Oscillibacter_uc	Oscillibacter_uc	>67%	>67%	>67%	0.01426	0.18118	0.13508	0.19233	0.38646	0.05552	0.07994	0.26815	0.13195	0	0.06155	0.10201	0.1994	0.06068	0	0.04953	0.12583	0.04217	0.07789	0.23202	0	0.0842	0.07418	0.11348	0	0.08256	0
Bacteria;;;Firmicutes;;Clostridia;;Clostridiales;;Ruminococcaceae;;Ruminococcaceae_uc;Ruminococcaceae_uc_s	Ruminococcaceae_uc_s	>67%	>67%	>67%	3.27869	2.23457	3.60865	3.06361	2.90512	1.48066	2.02505	4.0429	3.08428	1.2939	1.81566	3.99524	3.98804	2.24515	1.08046	0.79247	3.73899	0.79064	1.80119	1.62413	0.84353	0.84199	1.89169	1.50355	3.20988	3.21981	2.17674
Bacteria;;;Firmicutes;;Erysipelotrichi;;Erysipelotrichales;;Erysipelotrichaceae;;EF603943_g;EF603943_s	EF603943_s	>67%	>67%	>67%	0.32787	1.07501	4.80509	0.05495	0.27985	0.03702	2.53131	0.02063	0.39584	0.99815	0.84628	1.02006	1.32935	0.20227	0.06897	0.39624	0.30559	0.73793	0.73995	0.09281	1.51835	0.39293	1.81751	0.05674	0.5291	1.26935	1.46199
Bacteria;;;Firmicutes;;Erysipelotrichi;;Erysipelotrichales;;Erysipelotrichaceae;;EF603943_g;EU503626_s	EU503626_s	>67%	>67%	>67%	0.01426	0.12079	0.71401	0	0.09328	0	0.27978	0	0.03299	0.22181	0.07693	0.068	0.28249	0.02023	0.04598	0.04953	0.01798	0.02108	0.04868	0.0464	0.37959	0.02807	0	0.02837	0.10582	0.08256	0.16244
Bacteria;;;Firmicutes;;Erysipelotrichi;;Erysipelotrichales;;Erysipelotrichaceae;;Erysipelotrichaceae_uc;Erysipelotrichaceae_uc_s	Erysipelotrichaceae_uc_s	>67%	>67%	>67%	0.11404	0.12079	0.36665	0.16486	0.02665	0.11105	0.53291	0.02063	0.16493	0	0.07693	0.18701	0.08308	0.04045	0.06897	0	0.32357	0.05271	0.00974	0.09281	0	0	0	0.02837	0.03527	0.04128	0.03249
Bacteria;;;Firmicutes;;Erysipelotrichi;;Erysipelotrichales;;Erysipelotrichales_uc;;Erysipelotrichales_uc_g;Erysipelotrichales_uc_s	Erysipelotrichales_uc_s	>67%	>67%	>67%	0.44191	0.08455	0.46314	0.96167	0.01333	1.36961	0.47962	0.9901	0.41234	0.03697	0.06155	0.08501	0.03323	0.02023	0	0	0.0719	0	0.00974	1.48492	0.12653	0.14033	0	0.14184	0.21164	0.01032	0.03249
Bacteria;;;Firmicutes;;Erysipelotrichi;;Erysipelotrichi_uc;;Erysipelotrichi_uc_f;;Erysipelotrichi_uc_g;Erysipelotrichi_uc_s	Erysipelotrichi_uc_s	>67%	>67%	>67%	1.02637	0.19326	0.8298	1.09905	0.03998	1.86933	0.63949	1.27888	0.77519	0	0	0.15301	0.06647	0.02023	0.02299	0	0.03595	0.02108	0.01947	1.39211	0.16871	0	0.03709	1.78723	0.28219	0	0.2924

## Sheet: Core microbiota in 56% of mice
Taxonomy	Name	Species present in % ND mice	Species present in % HFD mice	Species present in % Probiotic mice	ND1	ND2	ND3	ND4	ND5	ND6	ND7	ND8	ND9	HFD1	HFD2	HFD3	HFD4	HFD5	HFD6	HFD7	HFD8	HFD9	Probiotic1	Probiotic2	Probiotic3	Probiotic4	Probiotic5	Probiotic6	Probiotic7	Probiotic8	Probiotic9
Bacteria;;;Bacteroidetes;;Bacteroidia;;Bacteroidales;;Bacteroidaceae;;Bacteroidaceae_uc;Bacteroidaceae_uc_s	Bacteroidaceae_uc_s	>56%	>56%	>56%	0.64148	0	0.52103	1.01662	0.01333	0.35166	0.03997	0	0	0	1.20018	0	0.64806	0	0.66667	0	0.37749	0.26355	0.00974	0.27842	0	0.05613	0.07418	0	0.14109	0.12384	0.16244
Bacteria;;;Bacteroidetes;;Bacteroidia;;Bacteroidales;;Bacteroidales_uc;;Bacteroidales_uc_g;Bacteroidales_uc_s	Bacteroidales_uc_s	>56%	>56%	>56%	1.35424	0.1691	0.75261	1.12653	1.58582	1.27707	0.83933	0.4538	0.16493	0	0.26158	0.20401	0.66467	0	0.11494	0	0.4494	0.03163	0.09736	0.0464	0	0.02807	0.03709	0	0.03527	0.13416	0.06498
Bacteria;;;Bacteroidetes;;Bacteroidia;;Bacteroidales;;EF602759_f;;EF406806_g;EF406806_g_uc	EF406806_g_uc	>56%	>56%	>56%	0.05702	0	0.15438	0.09617	2.35874	3.75717	2.94431	0.12376	0	0	0	0.034	0.08308	0.08091	0	1.63447	0.0719	0	4.67335	0.0464	9.15226	2.04884	0	0.36879	0.14109	0.01032	0.03249
Bacteria;;;Bacteroidetes;;Bacteroidia;;Bacteroidales;;EF602759_f;;EF602759_f_uc;EF602759_f_uc_s	EF602759_f_uc_s	>56%	>56%	>56%	12.288	0.80928	14.0293	21.6239	11.3539	11.2345	11.3642	3.54785	0.97312	0.07394	1.27712	1.97212	10.4021	0.10113	0.64368	0	14.147	0.16867	5.62749	9.14153	0.25306	9.31799	6.78783	0.34043	8.50088	7.45098	10.6888
Bacteria;;;Bacteroidetes;;Bacteroidia;;Bacteroidales;;EF602759_f;;EF602759_g;EF406610_s	EF406610_s	>56%	>56%	>56%	0.01426	0.18118	0.13508	0.08243	0.06663	1.05497	0.03997	0.10314	0.18143	4.06654	0.01539	0	0.03323	0.06068	0.02299	0	1.4201	0	0.01947	0.09281	5.60945	0.02807	2.52226	0	0	0.01032	2.11176
Bacteria;;;Bacteroidetes;;Bacteroidia;;Bacteroidales;;EF602759_f;;EF602759_g;EF406721_s	EF406721_s	>56%	>56%	>56%	3.86315	20.7513	30.3165	8.9298	6.98294	4.68258	10.5649	8.91089	17.9284	17.1165	7.01646	3.85923	4.37022	18.2646	2.89655	11.0946	4.20636	2.43517	25.0706	20.1856	26.7819	10.3284	9.05045	12.6525	10.1235	11.1662	9.32424
Bacteria;;;Bacteroidetes;;Bacteroidia;;Bacteroidales;;EF602759_f;;EF602759_g;EF602759_g_uc	EF602759_g_uc	>56%	>56%	>56%	1.09765	0.35028	1.11926	1.34634	0.49307	1.20304	0.37303	0.20627	0.18143	0	0.41545	0.034	0.41542	0.14159	0.5977	0.14859	0.46737	0.05271	10.8461	0.23202	0.29523	0	0	0.19858	0.07055	0.37152	0.06498
Bacteria;;;Firmicutes;;Clostridia;;Clostridia_uc;;Clostridia_uc_f;;Clostridia_uc_g;Clostridia_uc_s	Clostridia_uc_s	>56%	>56%	>56%	0.8268	0.41068	0.59822	1.11279	1.07942	0.74033	0.85265	0.4538	0.64325	0	0.06155	0.11901	0.46527	0.04045	0.11494	0	0.30559	0.07379	0.00974	0.41763	0	0	0	0.17021	0	0.07224	0.09747
Bacteria;;;Firmicutes;;Clostridia;;Clostridiales;;Clostridiaceae;;Clostridium;Clostridium disporicum	Clostridium disporicum	>56%	>56%	>56%	0.44191	0.21742	0.88769	0.53579	0.14659	0.20359	0.46629	0	0.5113	0.07394	0.36929	0.39102	0.13293	0	0.2069	0.39624	0.03595	0.07379	0.00974	0.09281	0.12653	0.22453	0	0	0.03527	0.2064	0.12995
Bacteria;;;Firmicutes;;Clostridia;;Clostridiales;;Clostridiales_uc;;Clostridiales_uc_g;Clostridiales_uc_s	Clostridiales_uc_s	>56%	>56%	>56%	13.5282	6.71579	4.24547	5.89367	7.6226	6.18175	8.33999	5.40429	8.49414	3.47505	1.20018	3.80823	4.00465	3.80259	1.17241	3.21942	5.14111	1.41261	1.44095	3.20186	1.72923	1.12265	1.55786	0.73759	1.55203	2.86894	1.49448
Bacteria;;;Firmicutes;;Clostridia;;Clostridiales;;Lachnospiraceae;;Anaerostipes;Anaerostipes_uc	Anaerostipes_uc	>56%	>56%	>56%	0.01426	0.01208	0.0193	0.08243	0.17324	0	0.02665	0.06188	0	0	0.04616	0.10201	0.11632	0.14159	0	0.09906	0.01798	0	0.07789	0.13921	0	0.02807	0.07418	0.02837	0.17637	0.1548	0.09747
Bacteria;;;Firmicutes;;Clostridia;;Clostridiales;;Lachnospiraceae;;Clostridium_g12;Clostridium_g12_uc	Clostridium_g12_uc	>56%	>56%	>56%	0.09979	0.30197	0.11579	0.27476	0.06663	0.27762	0.31974	0.08251	0.19792	0.07394	0.16926	0.068	0	0.04045	0.02299	0.04953	0.10786	0.18975	0.05842	0.0464	0.04218	0.11226	0.03709	0.05674	0.03527	0.08256	0.22742
Bacteria;;;Firmicutes;;Clostridia;;Clostridiales;;Lachnospiraceae;;Clostridium_g12;DQ789119_s	DQ789119_s	>56%	>56%	>56%	0.05702	0.09663	0.07719	0.23355	0.10661	0.33315	0.57288	0.10314	0.08247	0.40665	0.10771	0.017	0.03323	0.04045	0.02299	0	0.12583	0.1265	0.03894	0.23202	0.04218	0.1684	0.11128	0.14184	0.17637	0.09288	0.2924
Bacteria;;;Firmicutes;;Clostridia;;Clostridiales;;Lachnospiraceae;;Clostridium_g7;EF603866_s	EF603866_s	>56%	>56%	>56%	0.38489	0.77304	0.23157	0.56326	0.39979	0.46271	0.19984	0.47442	0	0.07394	0.09232	0.13601	0.2991	0.46521	0.13793	0.69341	0.34154	0.48493	0.18499	1.2529	0.63264	0.50519	0.77893	0.34043	1.02293	0.18576	0.90968
Bacteria;;;Firmicutes;;Clostridia;;Clostridiales;;Lachnospiraceae;;Clostridium_g9;Clostridium_g9_uc	Clostridium_g9_uc	>56%	>56%	>56%	0.04277	0.14495	0.17368	0.35719	0.34648	0.46271	0.38636	0.30941	0.19792	0.07394	0.10771	0.44203	0.28249	0.12136	0.13793	0.24765	0.34154	0.03163	0.19472	0.09281	0	0.05613	0.03709	0.11348	0.07055	0.34056	0.12995
Bacteria;;;Firmicutes;;Clostridia;;Clostridiales;;Lachnospiraceae;;Clostridium_g9;EF604629_s	EF604629_s	>56%	>56%	>56%	0.24234	0.37444	0.55963	0.71438	0.47974	0.96243	0.69278	0.49505	0.01649	0.5915	0.09232	0.61204	0.68129	0.42476	0.09195	1.13918	0.4494	0.76956	0.29208	0.18561	0.04218	0.28066	0.29674	0.53901	0.21164	0.34056	0.48733
Bacteria;;;Firmicutes;;Clostridia;;Clostridiales;;Lachnospiraceae;;EF098132_g;EF098132_g_uc	EF098132_g_uc	>56%	>56%	>56%	0.08553	0.07247	0.25087	0.41214	1.33262	1.14751	0.1199	1.85644	0.46182	0.25878	0.93861	1.58109	1.24626	0.28317	0.18391	0.19812	2.10318	0.7801	0.09736	0.23202	0.04218	0.02807	0.4451	0.17021	0	0.1032	0.2924
Bacteria;;;Firmicutes;;Clostridia;;Clostridiales;;Lachnospiraceae;;EF098132_g;EF098132_s	EF098132_s	>56%	>56%	>56%	0	0.35028	0.17368	0.87924	4.17111	0.18508	0.46629	7.71452	0	16.7098	5.29312	29.8028	12.5623	12.9854	10.5287	29.1233	21.2475	3.96374	13.5722	5.56845	0.04218	10.9178	20.5861	15.2624	15.3086	1.31063	17.6413
Bacteria;;;Firmicutes;;Clostridia;;Clostridiales;;Lachnospiraceae;;EF406575_g;EF406575_g_uc	EF406575_g_uc	>56%	>56%	>56%	0	0	0.07719	0.01374	0.11994	0.01851	0	0.10314	0.04948	0.07394	0.01539	0.017	0	0.06068	0.06897	0	0.03595	0	0.05842	0.09281	0	0.0842	0	0	0.14109	0.03096	0.06498
Bacteria;;;Firmicutes;;Clostridia;;Clostridiales;;Lachnospiraceae;;EF406589_g;EF406589_g_uc	EF406589_g_uc	>56%	>56%	>56%	0.25659	0.76096	0.69471	0.96167	1.03945	0.59226	0.49294	1.40264	0.84117	0.48059	0.41545	0.40802	0.23264	1.07201	0.2069	0.59435	0.28761	0.50601	0.81784	2.96984	0.50612	0.61746	0.18546	0.14184	0.84656	0.62951	0.38986
Bacteria;;;Firmicutes;;Clostridia;;Clostridiales;;Lachnospiraceae;;EF406589_g;EF406589_s	EF406589_s	>56%	>56%	>56%	0.08553	0.1691	0.05789	0.10991	0.22655	0.01851	0.47962	0.33003	0.21442	0.25878	0.07693	0.28902	0.08308	0.3843	0.09195	0.34671	0.23369	0.07379	0.23367	0.74246	0.16871	0.19646	0.03709	0	0.21164	0.258	0.12995
Bacteria;;;Firmicutes;;Clostridia;;Clostridiales;;Lachnospiraceae;;EF406618_g;EF406618_g_uc	EF406618_g_uc	>56%	>56%	>56%	0.01426	0.13287	0.07719	0.24729	0.15991	0.05552	0.26645	0.2269	0.16493	0	0.03077	0.017	0.04985	0	0.02299	0	0.05393	0	0.00974	0.18561	0.04218	0	0	0.02837	0	0.01032	0
Bacteria;;;Firmicutes;;Clostridia;;Clostridiales;;Lachnospiraceae;;EF406849_g;EF406849_g_uc	EF406849_g_uc	>56%	>56%	>56%	0.08553	0.10871	0	0.15112	0.09328	0.01851	0.21316	0.08251	0.18143	0.03697	0.06155	0.18701	0.16617	0.18204	0.04598	0.19812	0.12583	0.17921	0.22393	0.0464	0.16871	0.19646	0.59347	0.19858	0.24691	0.40248	0.2924
Bacteria;;;Firmicutes;;Clostridia;;Clostridiales;;Lachnospiraceae;;EF406849_g;EF406849_s	EF406849_s	>56%	>56%	>56%	0.14255	0	0.0193	0.01374	0	0	0	0.02063	0.01649	0	0.01539	0.017	0.03323	0.02023	0	0	0	0.01054	0	0	0.04218	0	0.11128	0	0.03527	0.06192	0.09747
Bacteria;;;Firmicutes;;Clostridia;;Clostridiales;;Lachnospiraceae;;EF604634_g;EF604634_s	EF604634_s	>56%	>56%	>56%	0.02851	0.08455	0.09649	0.30224	0.03998	0.11105	0.10658	0.10314	0.79169	0.11091	0.1231	0.034	0.01662	0.02023	0.04598	0	0.10786	0	0.12657	0.0464	0	0.05613	0	0	0.17637	0.09288	0.06498
Bacteria;;;Firmicutes;;Clostridia;;Clostridiales;;Lachnospiraceae;;EU006213_g;AY994023_s	AY994023_s	>56%	>56%	>56%	0.39914	1.25619	0.86839	0	0.37313	0.55525	0.43965	1.15512	0.46182	4.02957	1.35405	1.27508	1.26288	0.86974	0.89655	0	0.70106	2.87793	0	1.99536	3.24757	0.02807	0.63056	0.62411	1.51675	0.07224	2.66407
Bacteria;;;Firmicutes;;Clostridia;;Clostridiales;;Lachnospiraceae;;EU006213_g;EU006213_g_uc	EU006213_g_uc	>56%	>56%	>56%	0.22808	0.3986	0.15438	0.01374	0.13326	0.14807	0.03997	0.41254	0.41234	0.11091	0.16926	0.30602	0.54835	0.06068	0.13793	0	0.41345	0.27409	0	0.0464	0.04218	0	0.07418	0.02837	0.10582	0.02064	0.19493
Bacteria;;;Firmicutes;;Clostridia;;Clostridiales;;Lachnospiraceae;;EU454963_g;EF604623_s	EF604623_s	>56%	>56%	>56%	0.02851	0.32613	0.44384	0.04121	0.3065	0.11105	0.13323	0.16502	0.01649	0.29575	0.10771	0.017	0.11632	0.06068	0.06897	0.49529	0.01798	0	0.94441	0.13921	0.29523	0.22453	0.25964	0.02837	0.38801	0.54696	0.22742
Bacteria;;;Firmicutes;;Clostridia;;Clostridiales;;Lachnospiraceae;;EU454963_g;EU454963_g_uc	EU454963_g_uc	>56%	>56%	>56%	0.25659	0.90591	1.17715	0.02748	0.70629	0.49972	0.14655	1.34076	0.01649	0	0.03077	0	0.01662	0.06068	0.02299	0	0.01798	0.01054	0	0.0464	0.12653	0	0.07418	0	0	0.0516	0.03249
Bacteria;;;Firmicutes;;Clostridia;;Clostridiales;;Lachnospiraceae;;EU504398_g;EU504398_s	EU504398_s	>56%	>56%	>56%	0	0.02416	0.0193	0.01374	0.03998	0	0	0.10314	0	0.22181	0.09232	0.11901	0.03323	0	0.02299	0.04953	0	0.01054	0.02921	0	0.04218	0	0.03709	0	0.14109	0.11352	0.03249
Bacteria;;;Firmicutes;;Clostridia;;Clostridiales;;Lachnospiraceae;;EU505351_g;EU505351_s	EU505351_s	>56%	>56%	>56%	0	0.21742	0.15438	0.04121	0	0.03702	0	0.02063	0.61026	0	0.04616	0.034	0	0.42476	0.18391	0.34671	0.23369	0.42167	0.15578	0	0.46394	0.95425	0.22255	0.02837	0.91711	0.38184	0.03249
Bacteria;;;Firmicutes;;Clostridia;;Clostridiales;;Lachnospiraceae;;EU511797_g;EU511797_g_uc	EU511797_g_uc	>56%	>56%	>56%	0.05702	0.07247	0.17368	0.13738	0.85288	1.07348	0.09326	1.01073	0.4948	0.22181	0.72319	1.41108	0.91392	0.22249	0.32184	0	1.02463	0.24246	0.05842	0.18561	0	0	0.37092	0.14184	0.03527	0.03096	0.03249
Bacteria;;;Firmicutes;;Clostridia;;Clostridiales;;Lachnospiraceae;;EU511797_g;EU511797_s	EU511797_s	>56%	>56%	>56%	0.01426	0.15702	0.09649	0.38467	2.62527	0.09254	0.23981	4.24917	0	11.0166	2.66195	18.0721	7.95945	7.44337	6.04598	18.3754	12.7629	1.77103	6.45507	5.33643	0.12653	5.19225	10.6083	8.22695	8.00705	0.39216	6.20533
Bacteria;;;Firmicutes;;Clostridia;;Clostridiales;;Lachnospiraceae;;Lachnospiraceae_uc;Lachnospiraceae_uc_s	Lachnospiraceae_uc_s	>56%	>56%	>56%	1.85317	3.78065	3.85951	5.66012	8.23561	4.0348	4.71623	9.07591	7.43856	4.62107	3.0774	6.7154	5.20106	5.13754	1.26437	8.37048	7.99928	2.37192	2.16143	4.91879	2.3197	2.0769	4.89614	1.30496	3.10406	5.20124	2.04678
Bacteria;;;Firmicutes;;Clostridia;;Clostridiales;;Mogibacterium_f;;EF604613_g;EF604613_s	EF604613_s	>56%	>56%	>56%	0.05702	0.24158	0.19298	0.41214	0.02665	0.11105	0.2931	0.02063	0.52779	0.03697	0.07693	0.051	0.0997	0.14159	0.11494	0.14859	0.23369	0.02108	0.19472	1.16009	0.08435	0.70166	0.14837	0.56738	0.77601	0.5676	0.55231
Bacteria;;;Firmicutes;;Clostridia;;Clostridiales;;Ruminococcaceae;;4P000374_g;4P000374_s	4P000374_s	>56%	>56%	>56%	3.03635	0.06039	3.87881	1.00289	0.01333	0	0.01332	0.06188	0	6.54344	1.83105	3.24719	2.67531	10.4976	2.43678	3.07083	3.46935	2.98334	0	6.58933	14.5508	0	5.89763	13.2482	0.38801	0	11.1111
Bacteria;;;Firmicutes;;Clostridia;;Clostridiales;;Ruminococcaceae;;ADDX_g;ADDX_g_uc	ADDX_g_uc	>56%	>56%	>56%	0.05702	0.26573	0.23157	0.27476	0.42644	0.4442	0.35971	1.05198	0.39584	1.47874	0.92322	1.30908	0.63144	1.05178	0.85057	0.74294	0.71904	0.03163	0.57443	0.74246	0.12653	0.92619	0.85312	0.17021	0.88183	1.00103	0.64977
Bacteria;;;Firmicutes;;Clostridia;;Clostridiales;;Ruminococcaceae;;ADDX_g;EF405402_s	EF405402_s	>56%	>56%	>56%	0	0.03624	0.0386	0.01374	0.02665	0	0.13323	0.02063	0	0.07394	0.01539	0.11901	0.03323	0.04045	0	0	0	0.39005	0.03894	0	0	0.02807	0	0.02837	0.07055	0.13416	0.03249
Bacteria;;;Firmicutes;;Clostridia;;Clostridiales;;Ruminococcaceae;;ADDX_g;EU760454_s	EU760454_s	>56%	>56%	>56%	0.04277	0.02416	0	0.04121	0.09328	0.01851	0.14655	0.70132	1.88026	0.96118	0.13848	0.34002	0.26587	0.62702	0.13793	0.24765	0.16178	0	0.42839	0.97448	0.67482	0.47713	0.14837	0.22695	0.35273	1.30031	0.2924
Bacteria;;;Firmicutes;;Clostridia;;Clostridiales;;Ruminococcaceae;;Anaerotruncus;EU456238_s	EU456238_s	>56%	>56%	>56%	0.09979	0.02416	0.11579	0.05495	0	0.33315	0.14655	0.10314	0	0.18484	0.10771	0	0.01662	0.08091	0.04598	0	0.01798	0	0.03894	0.0464	0	0.50519	0.03709	0.02837	0.95238	0.31992	0.03249
Bacteria;;;Firmicutes;;Clostridia;;Clostridiales;;Ruminococcaceae;;AY976335_g;AY976335_g_uc	AY976335_g_uc	>56%	>56%	>56%	0.01426	0.02416	0.0193	0.05495	0.01333	0.03702	0.02665	0.24752	0	0	0.01539	0.15301	0.13293	0.08091	0.06897	0.09906	0.10786	0	0.07789	0	0	0.05613	0.11128	0.02837	0.03527	0.02064	0.06498
Bacteria;;;Firmicutes;;Clostridia;;Clostridiales;;Ruminococcaceae;;DQ015059_g;DQ015059_g_uc	DQ015059_g_uc	>56%	>56%	>56%	0.08553	0.01208	0.13508	0.08243	0.03998	0.07403	0.27978	0.04125	0	0.07394	0.21542	0.17001	0.13293	0.22249	0.25287	0.34671	0.21571	0	0.13631	0	0.29523	0.11226	0.14837	0.14184	0.31746	0.39216	0.19493
Bacteria;;;Firmicutes;;Clostridia;;Clostridiales;;Ruminococcaceae;;DQ015059_g;DQ015059_s	DQ015059_s	>56%	>56%	>56%	0.04277	0.06039	0.13508	0.13738	0.07996	0.05552	0.07994	0.24752	0	0.22181	0.29235	0.35702	0.11632	0.28317	0.06897	0.29718	0.08988	0	0.39918	0.23202	0.80135	0.2526	0.33383	0.28369	0.74074	0.50568	0.5848
Bacteria;;;Firmicutes;;Clostridia;;Clostridiales;;Ruminococcaceae;;DQ905034_g;4P001196_s	4P001196_s	>56%	>56%	>56%	0.47042	2.1621	1.79467	2.87127	3.06503	2.72071	1.57208	9.67409	3.99142	0	2.86198	5.55933	6.64673	5.52184	2.89655	6.33977	3.52328	6.82058	0	2.73782	5.01898	0	11.1276	0.79433	2.71605	18.7513	4.02859
Bacteria;;;Firmicutes;;Clostridia;;Clostridiales;;Ruminococcaceae;;DQ905034_g;DQ905034_g_uc	DQ905034_g_uc	>56%	>56%	>56%	0.47042	0.70057	0.61752	0.71438	1.0661	0.46271	0.35971	1.40264	0.62675	0.25878	0.43084	0.81605	0.84746	0.95065	0.57471	0	1.33022	0.23192	0.09736	0.41763	0.12653	0.44906	1.48368	0.08511	0.35273	1.02167	0.19493
Bacteria;;;Firmicutes;;Clostridia;;Clostridiales;;Ruminococcaceae;;DQ905034_g;EU455859_s	EU455859_s	>56%	>56%	>56%	0.18532	0.64017	0.32806	0.49457	0.13326	0.57376	0.1199	0.4538	0	0.62847	0.29235	0.35702	0.48189	1.13269	0	0.842	0.43142	0.01054	0.40892	0.27842	0.04218	0.53326	0.9273	0.11348	0.74074	1.02167	0.42235
Bacteria;;;Firmicutes;;Clostridia;;Clostridiales;;Ruminococcaceae;;DQ905034_g;EU510517_s	EU510517_s	>56%	>56%	>56%	0.02851	0.02416	0.61752	0.93419	0.26652	0.01851	0.65281	1.01073	0.89065	1.25693	0.16926	0.83305	0.23264	0.34385	0.87356	0.09906	0.03595	0	1.67462	0.41763	1.05441	2.80662	0.03709	0.14184	0.77601	0.48504	0.81222
Bacteria;;;Firmicutes;;Clostridia;;Clostridiales;;Ruminococcaceae;;EF098516_g;EF098516_g_uc	EF098516_g_uc	>56%	>56%	>56%	0.01426	0.06039	0.07719	0	0.15991	0	0.27978	1.15512	1.07208	1.66359	0.63087	0.017	0.16617	0.12136	0	0.04953	0.16178	0	1.10018	0.27842	0.29523	0.72972	0.66766	0	0.42328	0.17544	0
Bacteria;;;Firmicutes;;Clostridia;;Clostridiales;;Ruminococcaceae;;EF098516_g;EF098516_s	EF098516_s	>56%	>56%	>56%	0.05702	0.27781	0.07719	0	0.29318	0	0.51958	1.01073	2.11117	0	0.13848	0.66304	0.33234	0.52589	0.04598	0.14859	0.39547	0.01054	0.03894	0.23202	1.64488	0.39293	0.25964	0.11348	1.37566	4.94324	0.19493
Bacteria;;;Firmicutes;;Clostridia;;Clostridiales;;Ruminococcaceae;;EF405402_g;EF405402_g_uc	EF405402_g_uc	>56%	>56%	>56%	0.08553	0.3986	0.15438	0.12364	0.27985	0.03702	0.13323	0.33003	0.01649	0.14787	0.06155	0.17001	0.13293	0.16181	0.09195	0.04953	0.10786	0.29517	1.58699	0.23202	0.08435	0.14033	0.14837	0.05674	0.56437	0.28896	0.03249
Bacteria;;;Firmicutes;;Clostridia;;Clostridiales;;Ruminococcaceae;;EF405402_g;EF604612_s	EF604612_s	>56%	>56%	>56%	0.02851	0.18118	0.28946	0.2885	0.35981	0.18508	0.14655	0.92822	0.13195	0.44362	0.06155	0.52703	0.26587	0.16181	0.2069	0.09906	0.14381	0.01054	1.70383	1.80974	1.56052	0.53326	1.70623	0.39716	0.24691	0.80495	0.48733
Bacteria;;;Firmicutes;;Clostridia;;Clostridiales;;Ruminococcaceae;;EF405402_g;EU622676_s	EU622676_s	>56%	>56%	>56%	0.08553	0.03624	0.13508	0.12364	0.13326	0.07403	0.55955	0.39191	0.09896	0.25878	0.1231	0.39102	0.36557	0.6877	0.22989	0.19812	0.12583	2.77251	0.38945	0.27842	0.25306	0.72972	0.66766	0.39716	0.74074	1.31063	0.45484
Bacteria;;;Firmicutes;;Clostridia;;Clostridiales;;Ruminococcaceae;;EU508225_g;4P001451_s	4P001451_s	>56%	>56%	>56%	0.01426	0.03624	0.11579	0.1786	0.09328	0	0.06661	0.06188	0	0.14787	0.03077	0.10201	0.13293	0	0	0.04953	0.01798	0	0.36024	0.09281	0.12653	0.30873	0.03709	0.08511	0.49383	0.12384	0.32489
Bacteria;;;Firmicutes;;Clostridia;;Clostridiales;;Ruminococcaceae;;EU508225_g;EU508225_g_uc	EU508225_g_uc	>56%	>56%	>56%	0.04277	0.2295	0.15438	0.21981	0.27985	0.09254	0.06661	0.88696	0	0.22181	0.18464	0.10201	0	0.10113	0.04598	0.19812	0.12583	0	0.96388	0.46404	0.16871	0.42099	0.14837	0.19858	0.28219	0.1032	0.61728
Bacteria;;;Firmicutes;;Clostridia;;Clostridiales;;Ruminococcaceae;;EU508225_g;EU508225_s	EU508225_s	>56%	>56%	>56%	0.09979	0.61602	0	0.71438	0.15991	0.29613	0.15987	0.35066	0	0.7024	0.41545	0.068	0.06647	0.40453	0.16092	0.49529	0.0719	0	1.94723	0.41763	1.30747	0.67359	0.11128	0.65248	1.44621	0.28896	1.88434
Bacteria;;;Firmicutes;;Clostridia;;Clostridiales;;Ruminococcaceae;;Oscillibacter;4P001160_s	4P001160_s	>56%	>56%	>56%	0.04277	0.01208	0.0386	0.05495	0.07996	0.09254	0.06661	0	0	0.11091	0.40006	0.39102	0.64806	0.3843	0.18391	0.49529	0.21571	0.35842	0.68153	1.2993	0.97005	0.30873	0.55638	0.4539	0.63492	0.60888	0.38986
Bacteria;;;Firmicutes;;Clostridia;;Clostridiales;;Ruminococcaceae;;Oscillibacter;4P001162_s	4P001162_s	>56%	>56%	>56%	0.04277	0.14495	0.15438	0.09617	0.21322	0.01851	0.09326	0.26815	0	0.18484	0.06155	0.10201	1.42905	0.16181	0.02299	0.69341	0.14381	0	0.01947	0.32483	1.22311	0.22453	1.00148	0.48227	0.28219	0.81527	0.09747
Bacteria;;;Firmicutes;;Clostridia;;Clostridiales;;Ruminococcaceae;;Oscillibacter;EF406480_s	EF406480_s	>56%	>56%	>56%	0.02851	0.24158	0.0193	0.01374	0.07996	0.01851	0.10658	0.28878	0.31338	0.11091	0.07693	0.08501	0.14955	0.16181	0.04598	0.14859	0	0	0.22393	0.13921	0.08435	0.19646	0.22255	0.02837	0.10582	0.33024	0.12995
Bacteria;;;Firmicutes;;Clostridia;;Clostridiales;;Ruminococcaceae;;Oscillibacter;Oscillibacter_uc	Oscillibacter_uc	>56%	>56%	>56%	0.01426	0.18118	0.13508	0.19233	0.38646	0.05552	0.07994	0.26815	0.13195	0	0.06155	0.10201	0.1994	0.06068	0	0.04953	0.12583	0.04217	0.07789	0.23202	0	0.0842	0.07418	0.11348	0	0.08256	0
Bacteria;;;Firmicutes;;Clostridia;;Clostridiales;;Ruminococcaceae;;Ruminococcaceae_uc;Ruminococcaceae_uc_s	Ruminococcaceae_uc_s	>56%	>56%	>56%	3.27869	2.23457	3.60865	3.06361	2.90512	1.48066	2.02505	4.0429	3.08428	1.2939	1.81566	3.99524	3.98804	2.24515	1.08046	0.79247	3.73899	0.79064	1.80119	1.62413	0.84353	0.84199	1.89169	1.50355	3.20988	3.21981	2.17674
Bacteria;;;Firmicutes;;Erysipelotrichi;;Erysipelotrichales;;Erysipelotrichaceae;;EF603943_g;EF603943_s	EF603943_s	>56%	>56%	>56%	0.32787	1.07501	4.80509	0.05495	0.27985	0.03702	2.53131	0.02063	0.39584	0.99815	0.84628	1.02006	1.32935	0.20227	0.06897	0.39624	0.30559	0.73793	0.73995	0.09281	1.51835	0.39293	1.81751	0.05674	0.5291	1.26935	1.46199
Bacteria;;;Firmicutes;;Erysipelotrichi;;Erysipelotrichales;;Erysipelotrichaceae;;EF603943_g;EU503626_s	EU503626_s	>56%	>56%	>56%	0.01426	0.12079	0.71401	0	0.09328	0	0.27978	0	0.03299	0.22181	0.07693	0.068	0.28249	0.02023	0.04598	0.04953	0.01798	0.02108	0.04868	0.0464	0.37959	0.02807	0	0.02837	0.10582	0.08256	0.16244
Bacteria;;;Firmicutes;;Erysipelotrichi;;Erysipelotrichales;;Erysipelotrichaceae;;Erysipelotrichaceae_uc;Erysipelotrichaceae_uc_s	Erysipelotrichaceae_uc_s	>56%	>56%	>56%	0.11404	0.12079	0.36665	0.16486	0.02665	0.11105	0.53291	0.02063	0.16493	0	0.07693	0.18701	0.08308	0.04045	0.06897	0	0.32357	0.05271	0.00974	0.09281	0	0	0	0.02837	0.03527	0.04128	0.03249
Bacteria;;;Firmicutes;;Erysipelotrichi;;Erysipelotrichales;;Erysipelotrichales_uc;;Erysipelotrichales_uc_g;Erysipelotrichales_uc_s	Erysipelotrichales_uc_s	>56%	>56%	>56%	0.44191	0.08455	0.46314	0.96167	0.01333	1.36961	0.47962	0.9901	0.41234	0.03697	0.06155	0.08501	0.03323	0.02023	0	0	0.0719	0	0.00974	1.48492	0.12653	0.14033	0	0.14184	0.21164	0.01032	0.03249
Bacteria;;;Firmicutes;;Erysipelotrichi;;Erysipelotrichi_uc;;Erysipelotrichi_uc_f;;Erysipelotrichi_uc_g;Erysipelotrichi_uc_s	Erysipelotrichi_uc_s	>56%	>56%	>56%	1.02637	0.19326	0.8298	1.09905	0.03998	1.86933	0.63949	1.27888	0.77519	0	0	0.15301	0.06647	0.02023	0.02299	0	0.03595	0.02108	0.01947	1.39211	0.16871	0	0.03709	1.78723	0.28219	0	0.2924
